# Supplementary material for: A trans-ethnic two-stage polygenetic scoring analysis detects genetic correlation between osteoporosis and schizophrenia
Source: Clin Transl Med. 2020 Feb 27;9:21. doi: 10.1186/s40169-020-00272-y (PMC7046891; doi:10.1186/s40169-020-00272-y)
Supplement: Supplementary file 1 — Additional file 1: Table S1. FUMA gene set enrichment analysis results for the association between hip total area and SCZ. [file 40169_2020_272_MOESM1_ESM.xlsx]

## Sheet: Sheet1
Table S1. FUMA gene set enrichment analysis results for the association between hip total area and SCZ
Category	GeneSet	P-value	adjusted P
GO biological processes	GO_HEART_DEVELOPMENT	3.56248e-09	2.61842e-05
	GO_METAL_ION_TRANSPORT	4.37684e-08	0.000109676
	GO_CIRCULATORY_SYSTEM_DEVELOPMENT	5.9209e-08	0.000109676
	GO_ION_TRANSPORT	5.96878e-08	0.000109676
	GO_CELLULAR_COMPONENT_MORPHOGENESIS	1.55728e-07	0.000179725
	GO_CELL_MORPHOGENESIS_INVOLVED_IN_NEURON_DIFFERENTIATION	1.58062e-07	0.000179725
	GO_CELL_MORPHOGENESIS_INVOLVED_IN_DIFFERENTIATION	1.86189e-07	0.000179725
	GO_NEGATIVE_REGULATION_OF_CELL_DEVELOPMENT	2.07689e-07	0.000179725
	GO_NEGATIVE_REGULATION_OF_CELL_DIFFERENTIATION	2.20072e-07	0.000179725
	GO_CATION_TRANSPORT	2.68567e-07	0.000184514
	GO_NEUROGENESIS	2.76143e-07	0.000184514
	GO_REGULATION_OF_ION_TRANSPORT	3.21435e-07	0.000196879
	GO_NEURON_DIFFERENTIATION	3.7826e-07	0.000197969
	GO_REGULATION_OF_HYDROLASE_ACTIVITY	4.17665e-07	0.000197969
	GO_CARDIAC_SEPTUM_DEVELOPMENT	4.27381e-07	0.000197969
	GO_NEGATIVE_REGULATION_OF_RESPONSE_TO_STIMULUS	4.30952e-07	0.000197969
	GO_NEURON_DEVELOPMENT	4.59659e-07	0.000198735
	GO_NEGATIVE_REGULATION_OF_SIGNALING	5.42832e-07	0.000221656
	GO_REGULATION_OF_ANATOMICAL_STRUCTURE_SIZE	7.0338e-07	0.000272097
	GO_CARDIOCYTE_DIFFERENTIATION	7.91327e-07	0.000290813
	GO_REGULATION_OF_METAL_ION_TRANSPORT	9.24923e-07	0.000323723
	GO_MONOVALENT_INORGANIC_CATION_TRANSPORT	1.01645e-06	0.000339587
	GO_CELL_PART_MORPHOGENESIS	1.38711e-06	0.000443271
	GO_CARDIAC_MUSCLE_TISSUE_DEVELOPMENT	1.82049e-06	0.000556978
	GO_REGULATION_OF_CELL_DEVELOPMENT	1.90786e-06	0.000556978
	GO_DEVELOPMENTAL_GROWTH_INVOLVED_IN_MORPHOGENESIS	1.97026e-06	0.000556978
	GO_TRANSMEMBRANE_TRANSPORT	2.24616e-06	0.000611456
	GO_POTASSIUM_ION_TRANSPORT	2.58228e-06	0.000659355
	GO_ION_TRANSMEMBRANE_TRANSPORT	2.69008e-06	0.000659355
	GO_GLUTAMATE_RECEPTOR_SIGNALING_PATHWAY	2.72965e-06	0.000659355
	GO_TAXIS	2.83395e-06	0.000659355
	GO_BIOLOGICAL_ADHESION	2.87066e-06	0.000659355
	GO_NEGATIVE_REGULATION_OF_NERVOUS_SYSTEM_DEVELOPMENT	4.01137e-06	0.000893442
	GO_DEVELOPMENTAL_GROWTH	4.28323e-06	0.000925934
	GO_CELL_CELL_SIGNALING	4.68464e-06	0.000983774
	GO_NEGATIVE_REGULATION_OF_AXONOGENESIS	4.85161e-06	0.000990536
	GO_REGULATION_OF_CELL_DIFFERENTIATION	5.00918e-06	0.000995066
	GO_TUBE_DEVELOPMENT	5.14932e-06	0.000995987
	GO_REGULATION_OF_NERVOUS_SYSTEM_DEVELOPMENT	5.30934e-06	0.00100061
	GO_CATION_TRANSMEMBRANE_TRANSPORT	6.04725e-06	0.00111118
	GO_MORPHOGENESIS_OF_AN_EPITHELIUM	6.7262e-06	0.00118963
	GO_NEGATIVE_REGULATION_OF_DEVELOPMENTAL_PROCESS	6.79791e-06	0.00118963
	GO_CARDIAC_SEPTUM_MORPHOGENESIS	7.89878e-06	0.00133268
	GO_REGULATION_OF_CATION_TRANSMEMBRANE_TRANSPORT	7.97794e-06	0.00133268
	GO_REGULATION_OF_ION_TRANSMEMBRANE_TRANSPORT	8.97361e-06	0.00144943
	GO_CELL_CELL_ADHESION_VIA_PLASMA_MEMBRANE_ADHESION_MOLECULES	9.07128e-06	0.00144943
	GO_SENSORY_PERCEPTION_OF_MECHANICAL_STIMULUS	9.82064e-06	0.00149203
	GO_REGULATION_OF_ANATOMICAL_STRUCTURE_MORPHOGENESIS	9.92453e-06	0.00149203
	GO_CELL_PROJECTION_ORGANIZATION	9.94685e-06	0.00149203
	GO_CARDIAC_CHAMBER_DEVELOPMENT	1.07285e-05	0.00157709
	GO_NEGATIVE_REGULATION_OF_NEURON_DIFFERENTIATION	1.21441e-05	0.00175019
	GO_ENSHEATHMENT_OF_NEURONS	1.31548e-05	0.00181997
	GO_ANATOMICAL_STRUCTURE_FORMATION_INVOLVED_IN_MORPHOGENESIS	1.32317e-05	0.00181997
	GO_CENTRAL_NERVOUS_SYSTEM_DEVELOPMENT	1.33712e-05	0.00181997
	GO_REGULATION_OF_NEURON_DIFFERENTIATION	1.58482e-05	0.00211789
	GO_REGULATION_OF_SODIUM_ION_TRANSPORT	1.74176e-05	0.00228606
	GO_MUSCLE_CELL_DEVELOPMENT	1.77955e-05	0.00229468
	GO_EPITHELIUM_DEVELOPMENT	1.85402e-05	0.0023334
	GO_INORGANIC_ION_TRANSMEMBRANE_TRANSPORT	1.87307e-05	0.0023334
	GO_ACTIN_FILAMENT_BASED_PROCESS	1.93829e-05	0.00234062
	GO_REGULATION_OF_CELL_MORPHOGENESIS_INVOLVED_IN_DIFFERENTIATION	1.94255e-05	0.00234062
	GO_TISSUE_MORPHOGENESIS	1.99626e-05	0.00236653
	GO_REGULATION_OF_AXONOGENESIS	2.08833e-05	0.00243639
	GO_AXON_DEVELOPMENT	2.17109e-05	0.00248117
	GO_REGULATION_OF_CELL_POPULATION_PROLIFERATION	2.20731e-05	0.00248117
	GO_CARDIAC_CELL_DEVELOPMENT	2.25912e-05	0.00248117
	GO_REGULATION_OF_CELLULAR_COMPONENT_SIZE	2.26175e-05	0.00248117
	GO_POSITIVE_REGULATION_OF_DEVELOPMENTAL_PROCESS	2.4283e-05	0.00262471
	GO_HEART_VALVE_DEVELOPMENT	2.70679e-05	0.00288332
	GO_HEAD_DEVELOPMENT	2.89287e-05	0.00298176
	GO_REGULATION_OF_SYSTEM_PROCESS	2.89371e-05	0.00298176
	GO_ANIMAL_ORGAN_MORPHOGENESIS	2.95313e-05	0.00298176
	GO_FOREBRAIN_DEVELOPMENT	2.96148e-05	0.00298176
	GO_NEGATIVE_REGULATION_OF_CELL_MORPHOGENESIS_INVOLVED_IN_DIFFERENTIATION	3.26054e-05	0.00323851
	GO_MUSCLE_SYSTEM_PROCESS	3.9063e-05	0.00382817
	GO_POSTSYNAPSE_ASSEMBLY	4.11868e-05	0.0039832
	GO_UROGENITAL_SYSTEM_DEVELOPMENT	4.75005e-05	0.00453414
	GO_REGULATION_OF_POTASSIUM_ION_TRANSPORT	4.84948e-05	0.00453536
	GO_GROWTH	5.01716e-05	0.00453536
	GO_REGULATION_OF_CELL_MORPHOGENESIS	5.09746e-05	0.00453536
	GO_POSITIVE_REGULATION_OF_MULTICELLULAR_ORGANISMAL_PROCESS	5.123e-05	0.00453536
	GO_NEGATIVE_REGULATION_OF_NEURON_PROJECTION_DEVELOPMENT	5.13866e-05	0.00453536
	GO_MUSCLE_TISSUE_DEVELOPMENT	5.16223e-05	0.00453536
	GO_REGULATION_OF_TRANSMEMBRANE_TRANSPORT	5.18327e-05	0.00453536
	GO_NEURON_PROJECTION_GUIDANCE	5.78877e-05	0.00500559
	GO_REGULATION_OF_NEURON_PROJECTION_DEVELOPMENT	6.46405e-05	0.00552451
	GO_LOCOMOTION	7.19952e-05	0.00606426
	GO_SODIUM_ION_TRANSPORT	7.26061e-05	0.00606426
	GO_POSITIVE_REGULATION_OF_CATALYTIC_ACTIVITY	7.36594e-05	0.0060831
	GO_POSITIVE_REGULATION_OF_SYNAPSE_ASSEMBLY	7.45534e-05	0.00608852
	GO_DENDRITE_DEVELOPMENT	7.98958e-05	0.00645313
	GO_REGULATION_OF_POSTSYNAPTIC_SPECIALIZATION_ASSEMBLY	8.37285e-05	0.00661494
	GO_NEURON_PROJECTION_EXTENSION_INVOLVED_IN_NEURON_PROJECTION_GUIDANCE	8.39449e-05	0.00661494
	GO_REGULATION_OF_TRANSPORT	8.51108e-05	0.00661494
	GO_CARDIAC_MUSCLE_CELL_ACTION_POTENTIAL	8.54993e-05	0.00661494
	GO_DEVELOPMENTAL_CELL_GROWTH	8.77828e-05	0.00672087
	GO_REGULATION_OF_HEART_MORPHOGENESIS	9.33622e-05	0.00707435
	GO_ENZYME_LINKED_RECEPTOR_PROTEIN_SIGNALING_PATHWAY	0.000100022	0.00750166
	GO_POSITIVE_REGULATION_OF_MOLECULAR_FUNCTION	0.000101169	0.00751102
	GO_RENAL_SYSTEM_DEVELOPMENT	0.000102236	0.00751438
	GO_REGULATION_OF_EXCITATORY_SYNAPSE_ASSEMBLY	0.000104177	0.00758122
	GO_PATTERN_SPECIFICATION_PROCESS	0.000106001	0.0076383
	GO_REGULATION_OF_POSTSYNAPTIC_DENSITY_ORGANIZATION	0.000127626	0.00910733
	GO_POSITIVE_REGULATION_OF_CELL_POPULATION_PROLIFERATION	0.00013583	0.00959952
	GO_NEGATIVE_CHEMOTAXIS	0.000138824	0.0097177
	GO_CARDIAC_VENTRICLE_DEVELOPMENT	0.000141944	0.00984237
	GO_POSITIVE_REGULATION_OF_CELL_DIFFERENTIATION	0.000144392	0.00991853
	GO_CARDIAC_MUSCLE_CELL_DIFFERENTIATION	0.000148272	0.0100325
	GO_REGULATION_OF_PHOSPHORUS_METABOLIC_PROCESS	0.000148782	0.0100325
	GO_CARDIAC_CHAMBER_MORPHOGENESIS	0.000161596	0.0107976
	GO_NEGATIVE_REGULATION_OF_CELL_PROJECTION_ORGANIZATION	0.000163945	0.0108558
	GO_VENTRICULAR_SEPTUM_MORPHOGENESIS	0.000166729	0.0109416
	GO_CIRCULATORY_SYSTEM_PROCESS	0.000172526	0.0111745
	GO_ACTION_POTENTIAL	0.00017585	0.0111745
	GO_EPITHELIAL_TUBE_MORPHOGENESIS	0.000176251	0.0111745
	GO_SYNAPTIC_SIGNALING	0.00017636	0.0111745
	GO_TUBE_MORPHOGENESIS	0.000179241	0.0111925
	GO_STEM_CELL_DIFFERENTIATION	0.000182168	0.0111925
	GO_TELENCEPHALON_DEVELOPMENT	0.000182168	0.0111925
	GO_CELL_PROLIFERATION_INVOLVED_IN_HEART_MORPHOGENESIS	0.000184258	0.0111925
	GO_POSTSYNAPTIC_DENSITY_ASSEMBLY	0.000184258	0.0111925
	GO_MEMBRANE_REPOLARIZATION	0.000198472	0.0119571
	GO_MAINTENANCE_OF_LOCATION	0.000227428	0.0135902
	GO_MUSCLE_STRUCTURE_DEVELOPMENT	0.000247511	0.0146312
	GO_NEURAL_CREST_CELL_DIFFERENTIATION	0.000248829	0.0146312
	GO_SYNAPSE_ORGANIZATION	0.000253531	0.0146455
	GO_CARDIAC_RIGHT_VENTRICLE_MORPHOGENESIS	0.000255051	0.0146455
	GO_NEGATIVE_REGULATION_OF_STEM_CELL_DIFFERENTIATION	0.000255051	0.0146455
	GO_NEGATIVE_REGULATION_OF_GROWTH	0.000264028	0.0150435
	GO_MULTICELLULAR_ORGANISMAL_SIGNALING	0.000290686	0.0164349
	GO_CARDIAC_CONDUCTION	0.000294432	0.0164923
	GO_RETINAL_GANGLION_CELL_AXON_GUIDANCE	0.000296188	0.0164923
	GO_REGULATION_OF_CELL_PROJECTION_ORGANIZATION	0.000316886	0.0174378
	GO_NEGATIVE_REGULATION_OF_WNT_SIGNALING_PATHWAY	0.000317913	0.0174378
	GO_APPENDAGE_MORPHOGENESIS	0.000341326	0.0184493
	GO_POSTSYNAPTIC_SPECIALIZATION_ASSEMBLY	0.000341374	0.0184493
	GO_CARDIAC_MUSCLE_CELL_ACTION_POTENTIAL_INVOLVED_IN_CONTRACTION	0.000344164	0.0184643
	GO_VENTRICULAR_CARDIAC_MUSCLE_TISSUE_DEVELOPMENT	0.000369886	0.0196192
	GO_REGULATION_OF_LIPASE_ACTIVITY	0.00037103	0.0196192
	GO_MEMBRANE_DEPOLARIZATION_DURING_SA_NODE_CELL_ACTION_POTENTIAL	0.000385349	0.0199709
	GO_RESPONSE_TO_CORTISOL	0.000385349	0.0199709
	GO_REGULATION_OF_CHEMOTAXIS	0.000389442	0.0199709
	GO_MEMBRANE_DEPOLARIZATION_DURING_CARDIAC_MUSCLE_CELL_ACTION_POTENTIAL	0.000390772	0.0199709
	GO_REGULATION_OF_GROWTH	0.000391267	0.0199709
	GO_STRIATED_MUSCLE_CELL_DIFFERENTIATION	0.00040159	0.0203564
	GO_REGULATION_OF_MEMBRANE_POTENTIAL	0.000414062	0.0206746
	GO_NEGATIVE_REGULATION_OF_MULTICELLULAR_ORGANISMAL_PROCESS	0.000415379	0.0206746
	GO_MEMBRANE_ORGANIZATION	0.000416305	0.0206746
	GO_CELL_COMMUNICATION_INVOLVED_IN_CARDIAC_CONDUCTION	0.000425406	0.0209848
	GO_REGULATION_OF_CELLULAR_RESPONSE_TO_GROWTH_FACTOR_STIMULUS	0.000431028	0.0211204
	GO_NEURON_MIGRATION	0.000437276	0.0212846
	GO_ATRIOVENTRICULAR_VALVE_DEVELOPMENT	0.00044454	0.0214959
	GO_MUSCLE_CONTRACTION	0.000450746	0.0215893
	GO_GLAND_DEVELOPMENT	0.00045302	0.0215893
	GO_NEURAL_CREST_CELL_MIGRATION	0.000455284	0.0215893
	GO_EXCITATORY_SYNAPSE_ASSEMBLY	0.000502834	0.0235403
	GO_IONOTROPIC_GLUTAMATE_RECEPTOR_SIGNALING_PATHWAY	0.000502834	0.0235403
	GO_MECHANORECEPTOR_DIFFERENTIATION	0.000519478	0.0241656
	GO_EMBRYO_DEVELOPMENT	0.00052539	0.0242869
	GO_MUSCLE_CELL_DIFFERENTIATION	0.000549429	0.0251509
	GO_POSTSYNAPSE_ORGANIZATION	0.000553074	0.0251509
	GO_REGULATION_OF_BLOOD_CIRCULATION	0.000554347	0.0251509
	GO_POSITIVE_REGULATION_OF_NERVOUS_SYSTEM_DEVELOPMENT	0.00055823	0.0251717
	GO_NEGATIVE_REGULATION_OF_GLIAL_CELL_DIFFERENTIATION	0.000565805	0.0251841
	GO_CARDIAC_MYOFIBRIL_ASSEMBLY	0.000565805	0.0251841
	GO_NEURON_PROJECTION_EXTENSION	0.000571392	0.0251841
	GO_T_TUBULE_ORGANIZATION	0.000575636	0.0251841
	GO_NEGATIVE_REGULATION_OF_CHEMOKINE_MEDIATED_SIGNALING_PATHWAY	0.000575636	0.0251841
	GO_EMBRYO_DEVELOPMENT_ENDING_IN_BIRTH_OR_EGG_HATCHING	0.000593919	0.0258302
	GO_REGULATION_OF_SYNAPSE_ASSEMBLY	0.000607093	0.0262478
	GO_POSITIVE_REGULATION_OF_MAPK_CASCADE	0.00062181	0.0266113
	GO_NEGATIVE_REGULATION_OF_CHEMOTAXIS	0.000627472	0.0266113
	GO_RESPONSE_TO_CORTICOSTEROID	0.000629183	0.0266113
	GO_POSITIVE_REGULATION_OF_CELL_DEVELOPMENT	0.000631368	0.0266113
	GO_OUTFLOW_TRACT_SEPTUM_MORPHOGENESIS	0.000633602	0.0266113
	GO_RESPONSE_TO_ENDOGENOUS_STIMULUS	0.000643618	0.0268784
	GO_PROTEIN_LOCALIZATION_TO_CELL_SURFACE	0.000666753	0.0276872
	GO_NEGATIVE_REGULATION_OF_AXON_GUIDANCE	0.000706371	0.0289827
	GO_AORTIC_VALVE_DEVELOPMENT	0.000706371	0.0289827
	GO_CELL_CELL_ADHESION	0.000709781	0.0289827
	GO_CEREBRAL_CORTEX_DEVELOPMENT	0.000745435	0.0302704
	GO_REGULATION_OF_PHOSPHATASE_ACTIVITY	0.000781661	0.0313768
	GO_RESPONSE_TO_STEROID_HORMONE	0.000785707	0.0313768
	GO_CELL_GROWTH	0.000794012	0.0313768
	GO_LUTEOLYSIS	0.000802564	0.0313768
	GO_BRAINSTEM_DEVELOPMENT	0.000802564	0.0313768
	GO_ROUNDABOUT_SIGNALING_PATHWAY	0.000802564	0.0313768
	GO_ATRIOVENTRICULAR_VALVE_FORMATION	0.000802564	0.0313768
	GO_REGULATION_OF_CELL_SIZE	0.000830068	0.0322804
	GO_SYNAPSE_ASSEMBLY	0.000855122	0.0330797
	GO_DIVALENT_INORGANIC_CATION_TRANSPORT	0.000860517	0.0331142
	GO_AXON_EXTENSION	0.000872054	0.0333833
	GO_NEURON_FATE_COMMITMENT	0.000889634	0.0338799
	GO_APPENDAGE_DEVELOPMENT	0.000906976	0.0343622
	GO_POSITIVE_REGULATION_OF_HYDROLASE_ACTIVITY	0.000942669	0.0355314
	GO_REGULATION_OF_MAPK_CASCADE	0.000977355	0.0366508
	GO_CARDIAC_MUSCLE_CELL_CONTRACTION	0.000991909	0.0370078
	GO_VENTRICULAR_SEPTUM_DEVELOPMENT	0.00104602	0.0383936
	GO_POSITIVE_REGULATION_OF_LIPASE_ACTIVITY	0.00104602	0.0383936
	GO_CELL_CELL_SIGNALING_INVOLVED_IN_CARDIAC_CONDUCTION	0.00104995	0.0383936
	GO_POSITIVE_REGULATION_OF_BMP_SIGNALING_PATHWAY	0.00104995	0.0383936
	GO_TRANS_SYNAPTIC_SIGNALING_BY_TRANS_SYNAPTIC_COMPLEX	0.00106567	0.0385846
	GO_ENDOCARDIAL_CELL_DIFFERENTIATION	0.00106567	0.0385846
	GO_POSITIVE_REGULATION_OF_SIGNALING	0.00107796	0.0387412
	GO_REGULATION_OF_ANIMAL_ORGAN_MORPHOGENESIS	0.00108207	0.0387412
	GO_ORGANONITROGEN_COMPOUND_BIOSYNTHETIC_PROCESS	0.00108581	0.0387412
	GO_CELLULAR_RESPONSE_TO_ENDOGENOUS_STIMULUS	0.00109976	0.0389367
	GO_CARDIAC_VENTRICLE_MORPHOGENESIS	0.00110218	0.0389367
	GO_REGULATION_OF_MUSCLE_SYSTEM_PROCESS	0.00110718	0.0389367
	GO_NEGATIVE_REGULATION_OF_CELL_GROWTH	0.00113901	0.0398655
	GO_ENDOCARDIAL_CUSHION_MORPHOGENESIS	0.00114964	0.0400467
	GO_ENDOTHELIUM_DEVELOPMENT	0.00117249	0.0406501
	GO_REGULATION_OF_PROTEIN_MODIFICATION_PROCESS	0.00118391	0.0408534
	GO_CELL_FATE_COMMITMENT	0.0012397	0.0425785
	GO_CARDIAC_ATRIUM_DEVELOPMENT	0.00125511	0.042756
	GO_PROTEIN_PHOSPHORYLATION	0.0012565	0.042756
	GO_RESPONSE_TO_HORMONE	0.00130152	0.0440838
	GO_POSITIVE_REGULATION_OF_GENE_EXPRESSION	0.00130931	0.0441441
	GO_REGULATION_OF_CHEMOKINE_MEDIATED_SIGNALING_PATHWAY	0.0013645	0.0448374
	GO_POSITIVE_REGULATION_OF_ADENYLATE_CYCLASE_ACTIVITY	0.0013645	0.0448374
	GO_URETERIC_BUD_ELONGATION	0.0013645	0.0448374
	GO_REGULATION_OF_ASTROCYTE_DIFFERENTIATION	0.00136647	0.0448374
	GO_REGULATION_OF_MEMBRANE_REPOLARIZATION	0.00136647	0.0448374
	GO_POSTSYNAPTIC_SPECIALIZATION_ORGANIZATION	0.00136647	0.0448374
	GO_REGULATION_OF_DEVELOPMENTAL_GROWTH	0.00138803	0.0453425
	GO_OUTFLOW_TRACT_MORPHOGENESIS	0.00141497	0.0458806
	GO_REGULATION_OF_CELLULAR_LOCALIZATION	0.00141699	0.0458806
	GO_SEMI_LUNAR_VALVE_DEVELOPMENT	0.00148386	0.047626
	GO_APOPTOTIC_PROCESS_INVOLVED_IN_DEVELOPMENT	0.00148386	0.047626
	GO_AMINOGLYCAN_METABOLIC_PROCESS	0.00149289	0.0477077
	GO_CELL_CELL_SIGNALING_BY_WNT	0.00150878	0.0480067
	GO_NEGATIVE_REGULATION_OF_CELLULAR_COMPONENT_ORGANIZATION	0.00153448	0.0486139
	GO_MESENCHYME_DEVELOPMENT	0.00157494	0.0496817
	GO_NEGATIVE_REGULATION_OF_CATALYTIC_ACTIVITY	0.00158679	0.0498414
	GO_GLYCOPROTEIN_METABOLIC_PROCESS	0.00159522	0.0498491
	GO_MEMBRANE_DEPOLARIZATION_DURING_ACTION_POTENTIAL	0.00160738	0.0498491
	GO_CHONDROITIN_SULFATE_PROTEOGLYCAN_METABOLIC_PROCESS	0.00160738	0.0498491
GWAS catalog reported genes	Obesity-related traits	1.03254e-15	1.87405e-12
	Spherical equivalent or myopia (age of diagnosis)	9.56787e-11	8.68284e-08
	Heel bone mineral density	6.65809e-10	4.02814e-07
	Systolic blood pressure	3.42954e-08	1.24616e-05
	Diastolic blood pressure	3.43295e-08	1.24616e-05
	Amyotrophic lateral sclerosis (sporadic)	9.54565e-08	2.88756e-05
	Estimated glomerular filtration rate	3.09901e-07	8.03528e-05
	Pulse pressure	4.23296e-07	9.60352e-05
	Attention deficit hyperactivity disorder and conduct disorder	1.15266e-06	0.000232452
	Risk-taking tendency (4-domain principal component model)	1.91139e-06	0.000346917
	Chronic obstructive pulmonary disease	3.76736e-06	0.000621614
	Height	4.39586e-06	0.000664873
	Liver enzyme levels (alanine transaminase)	6.69398e-06	0.000874768
	Myopia	6.74752e-06	0.000874768
	Chronotype	1.25243e-05	0.00151543
	Waist circumference adjusted for body mass index	1.60904e-05	0.00182525
	Bitter alcoholic beverage consumption	2.40606e-05	0.00256882
	Diisocyanate-induced asthma	2.73688e-05	0.00275969
	General risk tolerance (MTAG)	2.91145e-05	0.0027812
	Refractive error	3.1396e-05	0.00284919
	QRS duration	3.7923e-05	0.00327763
	Longevity	4.80686e-05	0.00388876
	Lung cancer in ever smokers	4.9279e-05	0.00388876
	Logical memory (delayed recall) in normal cognition	5.18782e-05	0.00392329
	Glomerular filtration rate	6.65766e-05	0.00455711
	Emphysema annual change measurement in smokers (adjusted lung density)	6.72065e-05	0.00455711
	Venous thromboembolism adjusted for sickle cell variant rs77121243-T	6.95025e-05	0.00455711
	Rheumatoid arthritis	7.03026e-05	0.00455711
	Alzheimer's disease progression score	8.37285e-05	0.0048415
	Waist-to-hip ratio adjusted for body mass index	8.54368e-05	0.0048415
	Dental caries	8.54993e-05	0.0048415
	Vitiligo	8.96738e-05	0.0048415
	Waist-hip ratio	8.96738e-05	0.0048415
	Fasting plasma glucose	9.33622e-05	0.0048415
	Post bronchodilator FEV1 in COPD	9.33622e-05	0.0048415
	Stress sensitivity (neuroticism score x major depressive disorder status interaction)	0.000104177	0.00525228
	Response to fenofibrate	0.000116566	0.00571804
	Migraine	0.000133801	0.00639078
	Atrial fibrillation	0.000145661	0.00677883
	Angiotensin-converting enzyme inhibitor intolerance	0.000152315	0.00691131
	Takayasu arteritis	0.000159941	0.00708031
	Glomerular filtration rate (creatinine)	0.000179419	0.00760064
	Autism spectrum disorder	0.000184258	0.00760064
	Temperament	0.000184258	0.00760064
	Early spontaneous preterm birth	0.000217797	0.00878449
	Alzheimer's disease (cognitive decline)	0.000234352	0.00924671
	Schizophrenia	0.000247665	0.00956407
	Spherical equivalent (joint analysis main effects and education interaction)	0.000255051	0.00964411
	Visceral adipose tissue adjusted for BMI	0.000344164	0.0124932
	Coronary artery calcification	0.000344164	0.0124932
	Neuroticism	0.000366865	0.0127098
	Systemic lupus erythematosus	0.000374871	0.0127098
	Exploratory eye movement dysfunction in schizophrenia (responsive search score)	0.000385349	0.0127098
	Obesity (early onset extreme)	0.000390772	0.0127098
	Hyperuricemia	0.000390772	0.0127098
	Birth weight	0.000392149	0.0127098
	Blond vs. brown/black hair color	0.00040795	0.01299
	Breast cancer	0.000423788	0.0130866
	Gout	0.000425406	0.0130866
	Mosquito bite size	0.000446904	0.0132672
	Diverticular disease	0.000452543	0.0132672
	Manganese levels	0.000455284	0.0132672
	Menarche (age at onset)	0.000460513	0.0132672
	Blood protein levels	0.000501414	0.0138279
	Response to antipsychotic treatment	0.000502834	0.0138279
	Coronary artery aneurysm in Kawasaki disease	0.000502834	0.0138279
	3-month functional outcome in ischaemic stroke (modified Rankin score)	0.000553875	0.0147152
	Resistant hypertension	0.000575636	0.0147152
	Dimensional psychopathology (Positive)	0.000575636	0.0147152
	Response to SSRI in MDD or openness	0.000575636	0.0147152
	Male fertility	0.000575636	0.0147152
	Night sleep phenotypes	0.000631368	0.0159157
	Systemic sclerosis	0.000707745	0.0175967
	Cerebrospinal fluid beta-site APP cleaving enzyme levels	0.000802564	0.019422
	Lipoprotein (a) - cholesterol levels	0.000802564	0.019422
	Cobalt levels	0.000867386	0.0207145
	Ovarian cancer	0.000889634	0.02097
	Mitochondrial DNA copy number	0.000955907	0.0222432
	Intraocular pressure	0.000990698	0.022761
	Body mass index	0.00102766	0.0233035
	Cognitive decline rate in late mild cognitive impairment	0.00105206	0.0233035
	Superior frontal gyrus grey matter volume	0.00106567	0.0233035
	Plasma clusterin levels	0.00106567	0.0233035
	Intracranial aneurysm	0.00110218	0.0238149
	Bulimia nervosa	0.00114964	0.0245482
	Type 2 diabetes	0.00119185	0.0251536
	Pancreatic cancer	0.00130284	0.0266682
	Smoking status (ever vs never smokers)	0.00130556	0.0266682
	Exploratory eye movement dysfunction in schizophrenia (cognitive search score)	0.0013645	0.0266682
	White matter hyperintensities in ischemic stroke	0.0013645	0.0266682
	Advanced glycation end-product levels	0.0013645	0.0266682
	Response to anti-retroviral therapy (ddI/d4T) in HIV-1 infection (Grade 2 peripheral neuropathy)	0.0013645	0.0266682
	Joint mobility (Beighton score)	0.00136647	0.0266682
	Lung function (FEV1/FVC)	0.00141405	0.0273032
	Urate levels in lean individuals	0.00148386	0.0280542
	Brown vs. black hair color	0.00148386	0.0280542
	Chronic kidney disease	0.00159522	0.0290844
	Fasting blood glucose (BMI interaction)	0.00160738	0.0290844
	Arterial stiffness index	0.00160738	0.0290844
	Waist circumference adjusted for BMI (joint analysis main effects and smoking interaction)	0.00162975	0.0290844
	Post bronchodilator FEV1/FVC ratio	0.00165153	0.0290844
	Parent of origin effect on language impairment (paternal)	0.00169859	0.0290844
	Seborrheic dermatitis	0.00169859	0.0290844
	Gestational age at birth (child effect)	0.00169859	0.0290844
	Benign prostatic hyperplasia	0.00169859	0.0290844
	Liver enzyme levels (aspartate transaminase)	0.00169859	0.0290844
	Metabolite levels (small molecules and protein measures)	0.00173715	0.0294666
	Waist circumference adjusted for BMI (adjusted for smoking behaviour)	0.00178491	0.0299964
	Recurrent major depressive disorder	0.0020675	0.0338065
	Estrone/androstenedione ratio in resected early stage-receptor positive breast cancer	0.0020675	0.0338065
	Erythrocyte cadmium concentration in never smokers	0.0020675	0.0338065
	Polycystic ovary syndrome	0.00216508	0.0350859
	Triglyceride levels	0.00225251	0.0361796
	Blood urea nitrogen levels	0.00232071	0.0369482
	Response to Vitamin E supplementation	0.00247079	0.0380041
	Homeostasis model assessment of beta-cell function	0.00247079	0.0380041
	Eye morphology	0.00247079	0.0380041
	Response to anti-retroviral therapy (ddI/d4T) in HIV-1 infection (Grade 3 peripheral neuropathy)	0.00247079	0.0380041
	Coronary artery disease	0.0026073	0.0397667
	Cerebrospinal P-tau181p levels	0.00265312	0.0401284
	Airway responsiveness in chronic obstructive pulmonary disease	0.00290801	0.0436201
	Pursuit maintenance gain	0.00293603	0.0436795
	Autism spectrum disorder, attention deficit-hyperactivity disorder, bipolar disorder, major depressive disorder, and schizophrenia (combined)	0.00301319	0.0444629
	Response to cytadine analogues (cytosine arabinoside)	0.00337872	0.0475378
	vWF and FVIII levels	0.00337872	0.0475378
	Immune response to anthrax vaccine	0.00337872	0.0475378
	Body mass index (change over time)	0.00337872	0.0475378
	Interleukin-6 levels	0.00337872	0.0475378
	Cotinine glucuronidation	0.00337872	0.0475378
Chemical and Genetic pertubation gene sets	BENPORATH_ES_WITH_H3K27ME3	4.6617e-10	1.53929e-06
	BENPORATH_SUZ12_TARGETS	1.98762e-09	3.28156e-06
	MEISSNER_BRAIN_HCP_WITH_H3K4ME3_AND_H3K27ME3	1.41958e-08	1.56248e-05
	BENPORATH_EED_TARGETS	6.24637e-08	5.15638e-05
	BENPORATH_PRC2_TARGETS	1.69654e-07	0.00011204
	MIKKELSEN_NPC_HCP_WITH_H3K27ME3	2.81694e-07	0.000155025
	RIGGI_EWING_SARCOMA_PROGENITOR_UP	7.27153e-07	0.000343009
	DACOSTA_UV_RESPONSE_VIA_ERCC3_XPCS_DN	1.21015e-06	0.000473183
	RODRIGUES_THYROID_CARCINOMA_ANAPLASTIC_DN	1.28972e-06	0.000473183
	ACEVEDO_METHYLATED_IN_LIVER_CANCER_DN	1.70716e-06	0.000563704
	SMID_BREAST_CANCER_BASAL_DN	2.17907e-06	0.000654117
	CHICAS_RB1_TARGETS_CONFLUENT	3.03375e-06	0.000834788
	BAELDE_DIABETIC_NEPHROPATHY_DN	4.1956e-06	0.00106568
	YOSHIMURA_MAPK8_TARGETS_UP	5.08784e-06	0.0012
	PEREZ_TP53_TARGETS	6.1337e-06	0.00135023
	GOZGIT_ESR1_TARGETS_DN	6.95451e-06	0.00143524
	PICCALUGA_ANGIOIMMUNOBLASTIC_LYMPHOMA_UP	7.4884e-06	0.00145451
	KINSEY_TARGETS_OF_EWSR1_FLII_FUSION_DN	8.68913e-06	0.00159397
	VECCHI_GASTRIC_CANCER_ADVANCED_VS_EARLY_UP	1.57398e-05	0.0026908
	WANG_SMARCE1_TARGETS_UP	1.6298e-05	0.0026908
	MIKKELSEN_MCV6_HCP_WITH_H3K27ME3	1.81498e-05	0.00272643
	MASSARWEH_TAMOXIFEN_RESISTANCE_UP	1.81652e-05	0.00272643
	GRYDER_PAX3FOXO1_ENHANCERS_IN_TADS	2.26357e-05	0.0032497
	CHANDRAN_METASTASIS_DN	2.95859e-05	0.00407053
	LINDGREN_BLADDER_CANCER_CLUSTER_2B	3.58118e-05	0.00473002
	CHARAFE_BREAST_CANCER_LUMINAL_VS_MESENCHYMAL_DN	4.15725e-05	0.0052797
	BOQUEST_STEM_CELL_UP	4.332e-05	0.00529788
	GOBERT_OLIGODENDROCYTE_DIFFERENTIATION_DN	4.56463e-05	0.00538301
	DELPUECH_FOXO3_TARGETS_UP	5.18782e-05	0.00590696
	MEISSNER_NPC_HCP_WITH_H3K4ME2	5.63296e-05	0.00620001
	MEISSNER_NPC_HCP_WITH_H3K4ME2_AND_H3K27ME3	6.40121e-05	0.00681832
	LIU_PROSTATE_CANCER_DN	6.85144e-05	0.00706983
	HERNANDEZ_ABERRANT_MITOSIS_BY_DOCETACEL_2NM_UP	9.76408e-05	0.00977
	HATADA_METHYLATED_IN_LUNG_CANCER_UP	0.000104702	0.00997222
	ZWANG_CLASS_3_TRANSIENTLY_INDUCED_BY_EGF	0.000108722	0.00997222
	KONDO_EZH2_TARGETS	0.000108722	0.00997222
	SENESE_HDAC1_AND_HDAC2_TARGETS_DN	0.00011541	0.0102996
	MOREAUX_MULTIPLE_MYELOMA_BY_TACI_UP	0.000122397	0.0106356
	MEISSNER_NPC_HCP_WITH_H3K27ME3	0.000142121	0.0120329
	FLORIO_NEOCORTEX_BASAL_RADIAL_GLIA_UP	0.000155286	0.0128189
	LE_NEURONAL_DIFFERENTIATION_UP	0.000184258	0.0148395
	ASTON_MAJOR_DEPRESSIVE_DISORDER_UP	0.000234352	0.0174656
	RIGGI_EWING_SARCOMA_PROGENITOR_DN	0.000234396	0.0174656
	BHAT_ESR1_TARGETS_NOT_VIA_AKT1_DN	0.000236041	0.0174656
	CHEN_METABOLIC_SYNDROM_NETWORK	0.00024253	0.0174656
	SMID_BREAST_CANCER_NORMAL_LIKE_UP	0.000243313	0.0174656
	CREIGHTON_ENDOCRINE_THERAPY_RESISTANCE_5	0.000275166	0.0193319
	DACOSTA_UV_RESPONSE_VIA_ERCC3_DN	0.000355893	0.0244825
	BRUINS_UVC_RESPONSE_VIA_TP53_GROUP_A	0.000369119	0.0248741
	BREUHAHN_GROWTH_FACTOR_SIGNALING_IN_LIVER_CANCER	0.000390772	0.0249014
	CLIMENT_BREAST_CANCER_COPY_NUMBER_UP	0.000390772	0.0249014
	PASQUALUCCI_LYMPHOMA_BY_GC_STAGE_UP	0.000392149	0.0249014
	ACEVEDO_LIVER_CANCER_WITH_H3K27ME3_DN	0.00043576	0.0271486
	XU_GH1_EXOGENOUS_TARGETS_UP	0.000455284	0.0278398
	GRYDER_PAX3FOXO1_ENHANCERS_KO_DOWN	0.000486337	0.0290732
	RODWELL_AGING_KIDNEY_NO_BLOOD_UP	0.000499734	0.0290732
	RIGGINS_TAMOXIFEN_RESISTANCE_DN	0.000513383	0.0290732
	DAVICIONI_PAX_FOXO1_SIGNATURE_IN_ARMS_UP	0.000519478	0.0290732
	BEGUM_TARGETS_OF_PAX3_FOXO1_FUSION_UP	0.000519478	0.0290732
	DING_LUNG_CANCER_MUTATED_SIGNIFICANTLY	0.000565805	0.0311381
	SERVITJA_ISLET_HNF1A_TARGETS_UP	0.000590177	0.0319423
	BRUECKNER_TARGETS_OF_MIRLET7A3_UP	0.000607093	0.0319423
	PHONG_TNF_RESPONSE_VIA_P38_PARTIAL	0.000609438	0.0319423
	MOHANKUMAR_HOXA1_TARGETS_DN	0.000691407	0.0356723
	DODD_NASOPHARYNGEAL_CARCINOMA_UP	0.000737504	0.0369867
	CUI_TCF21_TARGETS_2_DN	0.000743881	0.0369867
	MCMURRAY_TP53_HRAS_COOPERATION_RESPONSE_DN	0.000750488	0.0369867
	FLECHNER_BIOPSY_KIDNEY_TRANSPLANT_REJECTED_VS_OK_DN	0.000778563	0.0378061
	LIM_MAMMARY_STEM_CELL_UP	0.000820087	0.0392453
	HOELZEL_NF1_TARGETS_DN	0.000839003	0.039577
	ZHENG_GLIOBLASTOMA_PLASTICITY_UP	0.000854734	0.0397512
	VERHAAK_GLIOBLASTOMA_PRONEURAL	0.000880755	0.0403924
	CHICAS_RB1_TARGETS_GROWING	0.00089687	0.040568
	LINDGREN_BLADDER_CANCER_CLUSTER_1_UP	0.000941054	0.0419914
	KUMAR_TARGETS_OF_MLL_AF9_FUSION	0.00100811	0.0443837
	IVANOVA_HEMATOPOIESIS_STEM_CELL	0.00107716	0.0461921
	LI_WILMS_TUMOR_VS_FETAL_KIDNEY_1_UP	0.00107716	0.0461921
GO cellular components	GO_SYNAPSE	1.41184e-09	1.24727e-06
	GO_NEURON_PART	2.49205e-09	1.24727e-06
	GO_INTRINSIC_COMPONENT_OF_PLASMA_MEMBRANE	7.67701e-09	2.56156e-06
	GO_POSTSYNAPSE	1.25681e-08	3.14515e-06
	GO_POSTSYNAPTIC_MEMBRANE	1.83736e-08	3.67839e-06
	GO_PLASMA_MEMBRANE_REGION	3.34572e-08	5.58178e-06
	GO_SYNAPTIC_MEMBRANE	1.00264e-07	1.43377e-05
	GO_SYNAPSE_PART	1.1816e-07	1.47848e-05
	GO_GOLGI_APPARATUS	5.01088e-07	5.57321e-05
	GO_INTRINSIC_COMPONENT_OF_POSTSYNAPTIC_MEMBRANE	1.08462e-06	0.000108497
	GO_INTRINSIC_COMPONENT_OF_SYNAPTIC_MEMBRANE	1.19227e-06	0.000108497
	GO_RECEPTOR_COMPLEX	1.59025e-06	0.000132653
	GO_NEURON_TO_NEURON_SYNAPSE	1.934e-06	0.000148918
	GO_NEURON_PROJECTION	2.52422e-06	0.000180481
	GO_CELL_JUNCTION	5.95914e-06	0.000397674
	GO_GLUTAMATERGIC_SYNAPSE	1.46137e-05	0.000914267
	GO_INTRINSIC_COMPONENT_OF_POSTSYNAPTIC_DENSITY_MEMBRANE	2.2639e-05	0.00133304
	GO_COLLAGEN_CONTAINING_EXTRACELLULAR_MATRIX	5.51738e-05	0.00306827
	GO_SOMATODENDRITIC_COMPARTMENT	6.4821e-05	0.00341504
	GO_PLASMA_MEMBRANE_PROTEIN_COMPLEX	7.03208e-05	0.00351956
	GO_POSTSYNAPTIC_DENSITY_MEMBRANE	0.000111065	0.00529408
	GO_INTRINSIC_COMPONENT_OF_POSTSYNAPTIC_SPECIALIZATION_MEMBRANE	0.00012586	0.00572665
	GO_I_BAND	0.000224652	0.00977723
	GO_BASEMENT_MEMBRANE	0.000305319	0.0127344
	GO_T_TUBULE	0.000319748	0.0128027
	GO_GOLGI_APPARATUS_PART	0.000411942	0.0158598
	GO_POSTSYNAPTIC_SPECIALIZATION_MEMBRANE	0.000446904	0.0162764
	GO_STEREOCILIUM_BUNDLE	0.000455284	0.0162764
	GO_EXTRACELLULAR_MATRIX	0.000492312	0.0169932
	GO_APICAL_PART_OF_CELL	0.000690558	0.0230416
	GO_APICAL_PLASMA_MEMBRANE	0.000850948	0.0274774
	GO_SUPRAMOLECULAR_COMPLEX	0.000886878	0.0277427
	GO_BASEMENT_MEMBRANE_COLLAGEN_TRIMER	0.00106567	0.0322074
	GO_CELL_SURFACE	0.00109396	0.0322074
	GO_PLASMA_MEMBRANE_RECEPTOR_COMPLEX	0.00120355	0.0344215
	GO_AXON	0.00151571	0.0421451
	GO_ENDOPLASMIC_RETICULUM	0.0017735	0.0479804
Immunologic_signatures	GSE3982_EFF_MEMORY_CD4_TCELL_VS_TH1_UP	4.83619e-06	0.012782
	GSE20366_TREG_VS_NAIVE_CD4_TCELL_UP	5.24714e-06	0.012782
	GSE37301_LYMPHOID_PRIMED_MPP_VS_RAG2_KO_NK_CELL_DN	3.29688e-05	0.0249224
	GSE360_L_MAJOR_VS_B_MALAYI_LOW_DOSE_MAC_UP	3.67667e-05	0.0249224
	GSE360_L_DONOVANI_VS_T_GONDII_MAC_UP	3.94964e-05	0.0249224
	GSE32533_WT_VS_MIR17_KO_ACT_CD4_TCELL_UP	4.09235e-05	0.0249224
	GSE20366_TREG_VS_NAIVE_CD4_TCELL_DN	4.09235e-05	0.0249224
	GSE7460_FOXP3_MUT_VS_WT_ACT_WITH_TGFB_TCONV_DN	4.09235e-05	0.0249224
	GSE2935_UV_INACTIVATED_VS_LIVE_SENDAI_VIRUS_INF_MACROPHAGE_UP	0.000175279	0.0392598
	GSE17974_0H_VS_6H_IN_VITRO_ACT_CD4_TCELL_UP	0.000181179	0.0392598
	GSE26928_EFF_MEMORY_VS_CXCR5_POS_CD4_TCELL_DN	0.000206406	0.0392598
	GSE38696_LIGHT_ZONE_VS_DARK_ZONE_BCELL_UP	0.000213136	0.0392598
	GSE2706_2H_VS_8H_R848_STIM_DC_DN	0.000227128	0.0392598
	GSE3982_BASOPHIL_VS_EFF_MEMORY_CD4_TCELL_DN	0.00024185	0.0392598
	GSE9509_LPS_VS_LPS_AND_IL10_STIM_IL10_KO_MACROPHAGE_30MIN_UP	0.00024185	0.0392598
	GSE21360_NAIVE_VS_PRIMARY_MEMORY_CD8_TCELL_DN	0.00024185	0.0392598
	GSE3982_NKCELL_VS_TH1_UP	0.00024185	0.0392598
	GSE360_L_DONOVANI_VS_T_GONDII_DC_DN	0.000249494	0.0392598
	GSE1460_INTRATHYMIC_T_PROGENITOR_VS_CD4_THYMOCYTE_UP	0.000257331	0.0392598
	GSE11961_MEMORY_BCELL_DAY40_VS_GERMINAL_CENTER_BCELL_DAY40_UP	0.000265365	0.0392598
	GSE29949_DC_BRAIN_VS_MONOCYTE_BONE_MARROW_DN	0.000265365	0.0392598
	GSE12366_PLASMA_CELL_VS_NAIVE_BCELL_DN	0.000265365	0.0392598
	GSE23114_PERITONEAL_CAVITY_B1A_BCELL_VS_SPLEEN_BCELL_IN_SLE2C1_MOUSE_UP	0.0002736	0.0392598
	GSE11961_FOLLICULAR_BCELL_VS_MEMORY_BCELL_DAY40_DN	0.0002736	0.0392598
	GSE3203_HEALTHY_VS_INFLUENZA_INFECTED_LN_BCELL_DN	0.0002736	0.0392598
	GSE6674_ANTI_IGM_VS_ANTI_IGM_AND_CPG_STIM_BCELL_UP	0.0002736	0.0392598
	GSE8515_CTRL_VS_IL1_4H_STIM_MAC_UP	0.0002736	0.0392598
	GSE46606_UNSTIM_VS_CD40L_IL2_IL5_3DAY_STIMULATED_IRF4HIGH_SORTED_BCELL_DN	0.0002736	0.0392598
	GSE12198_CTRL_VS_HIGH_IL2_STIM_NK_CELL_DN	0.000282039	0.0392598
	GSE8621_UNSTIM_VS_LPS_PRIMED_AND_LPS_STIM_MACROPHAGE_DN	0.000282039	0.0392598
	GSE34515_CD16_POS_MONOCYTE_VS_DC_DN	0.000282039	0.0392598
	GSE42021_CD24HI_VS_CD24INT_TCONV_THYMUS_DN	0.000282039	0.0392598
	GSE11961_MARGINAL_ZONE_BCELL_VS_MEMORY_BCELL_DAY40_UP	0.000282039	0.0392598
	GSE17721_LPS_VS_CPG_16H_BMDC_DN	0.000282039	0.0392598
	GSE21380_NON_TFH_VS_TFH_CD4_TCELL_UP	0.000282039	0.0392598
Cancer gene modules	MODULE_117	5.38063e-05	0.0231905
	MODULE_11	0.000161149	0.0346251
	MODULE_48	0.000277974	0.0346251
	MODULE_301	0.000422415	0.0346251
	MODULE_199	0.000455284	0.0346251
	MODULE_176	0.000617458	0.0346251
	MODULE_100	0.000641047	0.0346251
	MODULE_137	0.00065085	0.0346251
	MODULE_66	0.000723029	0.0346251
	MODULE_95	0.000837597	0.0352753
	MODULE_163	0.000900298	0.0352753
	MODULE_112	0.00126763	0.0455292
GO molecular functions	GO_MOLECULAR_FUNCTION_REGULATOR	8.90074e-08	0.000146417
	GO_CALCIUM_ION_BINDING	2.05667e-06	0.00169161
	GO_METAL_ION_TRANSMEMBRANE_TRANSPORTER_ACTIVITY	2.32862e-05	0.010502
	GO_ENZYME_REGULATOR_ACTIVITY	2.55367e-05	0.010502
	GO_ION_CHANNEL_REGULATOR_ACTIVITY	9.40763e-05	0.0265105
	GO_KINASE_ACTIVITY	9.66949e-05	0.0265105
	GO_SIGNALING_RECEPTOR_BINDING	0.000228329	0.0487614
	GO_CHANNEL_REGULATOR_ACTIVITY	0.000294432	0.0487614
	GO_TRANSMEMBRANE_TRANSPORTER_ACTIVITY	0.000317435	0.0487614
	GO_TRANSPORTER_ACTIVITY	0.00032851	0.0487614
	GO_PROTEIN_KINASE_ACTIVITY	0.000366737	0.0487614
	GO_N_ACETYLGALACTOSAMINE_4_O_SULFOTRANSFERASE_ACTIVITY	0.000385349	0.0487614
	GO_ROUNDABOUT_BINDING	0.000385349	0.0487614
	GO_ION_TRANSMEMBRANE_TRANSPORTER_ACTIVITY	0.000421297	0.0495024
Oncogenic_signatures	IL2_UP.V1_DN	3.4561e-06	0.000653203
KEGG	KEGG_AXON_GUIDANCE	0.000168604	0.0313604
microRNA_targets	TTTGCAC_MIR19A_MIR19B	1.04121e-06	0.000228645
	ACTGTGA_MIR27A_MIR27B	2.09347e-06	0.000228645
	ACCAAAG_MIR9	3.7797e-06	0.000228645
	TGCACTG_MIR148A_MIR152_MIR148B	4.13837e-06	0.000228645
	GCATTTG_MIR105	1.51007e-05	0.000667449
	TGTTTAC_MIR30A5P_MIR30C_MIR30D_MIR30B_MIR30E5P	2.03613e-05	0.000749974
	GCACTTT_MIR175P_MIR20A_MIR106A_MIR106B_MIR20B_MIR519D	2.6906e-05	0.000849461
	TGCACTT_MIR519C_MIR519B_MIR519A	0.000131768	0.0036401
	GTGCAAT_MIR25_MIR32_MIR92_MIR363_MIR367	0.000148986	0.00365843
	GCAAAAA_MIR129	0.000175279	0.00387367
	TGCCTTA_MIR124A	0.000217919	0.00437819
	TTTGCAG_MIR518A2	0.000400633	0.00705469
	CACTGCC_MIR34A_MIR34C_MIR449	0.000421027	0.00705469
	ATTACAT_MIR3803P	0.000446904	0.00705469
	CATTTCA_MIR203	0.000506575	0.00746354
	TTTTGAG_MIR373	0.000586152	0.00809623
	CTACTGT_MIR199A	0.00101792	0.0126916
	GGCACTT_MIR519E	0.00109113	0.0126916
	ACTGTAG_MIR139	0.00109113	0.0126916
	CAGCTTT_MIR320	0.00118528	0.0130973
	ACTGAAA_MIR30A3P_MIR30E3P	0.00178107	0.0187436
	TCTATGA_MIR376A_MIR376B	0.0020364	0.0204566
	ATATGCA_MIR448	0.00216424	0.0207956
	AGGCACT_MIR5153P	0.00240844	0.0219549
	GGCAGAC_MIR346	0.00248359	0.0219549
	AAGCAAT_MIR137	0.00298046	0.0253339
	GTGCCAA_MIR96	0.00318466	0.026067
	CTTTGCA_MIR527	0.00376818	0.0297417
	ATGTACA_MIR493	0.00393384	0.0299786
	TTGCACT_MIR130A_MIR301_MIR130B	0.00420153	0.030934
	GTCTTCC_MIR7	0.00433916	0.030934
	CATGTAA_MIR496	0.0049048	0.0333602
	TGCAAAC_MIR452	0.00498139	0.0333602
	ATACCTC_MIR202	0.00539353	0.0350579
	CACTGTG_MIR128A_MIR128B	0.00564587	0.0356496
	AGTCAGC_MIR345	0.00608035	0.0363178
	AGTTCTC_MIR146A_MIR146B	0.00608035	0.0363178
	TCTCTCC_MIR185	0.00781399	0.0454445
	CCTGTGA_MIR513	0.00803355	0.0455234
	CAAGGAT_MIR362	0.00828984	0.0458013
Transcription Factor_targets	AACTTT_UNKNOWN	1.54515e-14	9.42541e-12
	TGGAAA_NFAT_Q4_01	3.98653e-09	1.21589e-06
	RTAAACA_FREAC2_01	6.58028e-09	1.33799e-06
	PBX1_01	1.01654e-07	1.19716e-05
	AP4_Q6_01	1.01654e-07	1.19716e-05
	FOX_Q2	1.17754e-07	1.19716e-05
	CAGCTG_AP4_Q5	4.29308e-07	3.74111e-05
	GCANCTGNY_MYOD_Q6	4.95033e-07	3.77463e-05
	HFH4_01	7.20449e-07	4.75468e-05
	TTANTCA_UNKNOWN	8.22569e-07	4.75468e-05
	SRY_02	8.57401e-07	4.75468e-05
	TAATTA_CHX10_01	1.24377e-06	6.3225e-05
	CAGGTA_AREB6_01	3.36059e-06	0.000157689
	AAANWWTGC_UNKNOWN	4.64129e-06	0.000202228
	E47_02	5.1445e-06	0.00020921
	TEF_Q6	6.10614e-06	0.000220483
	YATTNATC_UNKNOWN	6.14461e-06	0.000220483
	ELK1_01	1.03032e-05	0.000349165
	TGCCAAR_NF1_Q6	1.56248e-05	0.000501638
	LHX3_01	1.8442e-05	0.00056248
	MZF1_01	2.32628e-05	0.000675729
	EVI1_03	3.21415e-05	0.000891197
	GR_01	4.23933e-05	0.00112434
	SOX5_01	5.46838e-05	0.00138988
	SMTTTTGT_UNKNOWN	5.89332e-05	0.00143797
	AP4_Q5	6.29897e-05	0.00147783
	RYTTCCTG_ETS2_B	8.45614e-05	0.00191046
	OCT1_07	0.000100112	0.0021749
	RYTGCNWTGGNR_UNKNOWN	0.000103397	0.0021749
	OCT1_03	0.00011888	0.00236716
	CTTTGA_LEF1_Q2	0.000120298	0.00236716
	TGACCTY_ERR1_Q2	0.000142527	0.00261333
	RNGTGGGC_UNKNOWN	0.000143629	0.00261333
	SOX9_B1	0.000145661	0.00261333
	RGAANNTTC_HSF1_01	0.000153701	0.00267879
	IRF_Q6	0.000167686	0.00277206
	LMO2COM_02	0.00017723	0.00277206
	CEBPDELTA_Q6	0.00017723	0.00277206
	HNF1_C	0.00017723	0.00277206
	MYOD_Q6	0.000197662	0.00301435
	WGTTNNNNNAAA_UNKNOWN	0.000217919	0.00324221
	P300_01	0.000225884	0.0032807
	PAX4_03	0.000231907	0.00328984
	GGGTGGRR_PAX4_03	0.000239482	0.00331226
	STAT6_02	0.000244347	0.00331226
	ER_Q6_02	0.000250769	0.00332541
	TGTTTGY_HNF3_Q6	0.000275517	0.00357586
	AP4_01	0.000292269	0.00371426
	GATA_C	0.000299702	0.00373099
	STAT6_01	0.000315032	0.00383194
	NF1_Q6	0.000322933	0.00383194
	TGANTCA_AP1_C	0.000338532	0.00383194
	CACCCBINDINGFACTOR_Q6	0.000339221	0.00383194
	GR_Q6	0.000339221	0.00383194
	HFH8_01	0.000347149	0.0038502
	OCT1_Q5_01	0.000356172	0.00387973
	RGAGGAARY_PU1_Q6	0.000412415	0.00441357
	YKACATTT_UNKNOWN	0.000506575	0.00532777
	CATTGTYY_SOX9_B1	0.000549429	0.00568054
	TATAAA_TATA_01	0.000610398	0.00620572
	IK3_01	0.000650076	0.00645232
	GATAAGR_GATA_C	0.000660833	0.00645232
	MEF2_02	0.000684048	0.00645232
	EN1_01	0.000687542	0.00645232
	GTTGNYNNRGNAAC_UNKNOWN	0.000687542	0.00645232
	HP1SITEFACTOR_Q6	0.000737627	0.00681747
	POU1F1_Q6	0.000794476	0.00723329
	EVI1_05	0.000830068	0.00737535
	PAX4_02	0.000834261	0.00737535
	TITF1_Q3	0.000854734	0.0074484
	NKX62_Q2	0.00089687	0.0077055
	GATA3_01	0.000940627	0.0079692
	SREBP1_Q6	0.000963128	0.00804805
	YAATNANRNNNCAG_UNKNOWN	0.000991909	0.00817655
	E2A_Q2	0.00108207	0.00874665
	AAGWWRNYGGC_UNKNOWN	0.00109113	0.00874665
	CCCNNGGGAR_OLF1_01	0.00110409	0.00874665
	TGACATY_UNKNOWN	0.00115612	0.00903776
	E47_01	0.00118528	0.00903776
	ZIC3_01	0.00118528	0.00903776
	MTF1_Q4	0.00121225	0.0091293
	STAT_01	0.00126763	0.00942997
	PITX2_Q2	0.0013544	0.00981913
	NKX22_01	0.00137715	0.00981913
	YYCATTCAWW_UNKNOWN	0.00137715	0.00981913
	DBP_Q6	0.00138434	0.00981913
	STAT4_01	0.00147724	0.0103577
	TST1_01	0.00150927	0.010462
	PAX4_01	0.00157494	0.0107946
	FREAC7_01	0.00160999	0.0109121
	STAT5A_03	0.00164283	0.0110123
	GATA6_01	0.00167761	0.0111233
	HNF4ALPHA_Q6	0.00174889	0.0114099
	EVI1_02	0.00175825	0.0114099
	HMEF2_Q6	0.00193317	0.0123107
	GR_Q6_01	0.00193742	0.0123107
	ER_Q6_01	0.00197694	0.0124323
	WTGAAAT_UNKNOWN	0.00203219	0.012553
	STAT5A_02	0.00205664	0.012553
	ETS2_B	0.00205787	0.012553
	TGCTGAY_UNKNOWN	0.00225628	0.013627
	TGTYNNNNNRGCARM_UNKNOWN	0.00231138	0.013823
	OCT1_02	0.00237768	0.0140814
	CACGTG_MYC_Q2	0.00292476	0.0171549
	SRY_01	0.00318177	0.0184846
	YCATTAA_UNKNOWN	0.00327678	0.018857
	MGGAAGTG_GABP_B	0.00376151	0.021088
	MZF1_02	0.00376818	0.021088
	SPZ1_01	0.00376818	0.021088
	HNF6_Q6	0.00400754	0.0222236
	TEL2_Q6	0.00417325	0.0229341
	BRN2_01	0.00425797	0.0231908
	OCT1_04	0.00434397	0.0234497
	GATA1_01	0.00443124	0.023711
	NFAT_Q6	0.00451979	0.0239745
	GATA1_04	0.00479329	0.0248428
	TBP_01	0.00479329	0.0248428
	S8_01	0.00488711	0.0248428
	RORA1_01	0.00488711	0.0248428
	FOXO1_01	0.00488711	0.0248428
	YY1_Q6	0.00498226	0.0251172
	AP3_Q6	0.00507878	0.0251874
	HFH1_01	0.00507878	0.0251874
	CDP_02	0.00531108	0.0261271
	STAT5B_01	0.00558205	0.0272404
	OCT1_05	0.00568693	0.0275319
	FREAC3_01	0.00579324	0.0276084
	TCF11_01	0.00579324	0.0276084
	E2F_Q2	0.00591572	0.0279736
	STAT5A_01	0.0060102	0.0279864
	HLF_01	0.0060102	0.0279864
	AP2_Q6	0.00612087	0.0282858
	PXR_Q2	0.00634666	0.0291088
	TAL1BETAITF2_01	0.00657846	0.0294639
	CDC5_01	0.00657846	0.0294639
	MAF_Q6	0.00657846	0.0294639
	FOXJ2_01	0.0066173	0.0294639
	OCT_Q6	0.00681634	0.0299134
	PAX2_02	0.00681634	0.0299134
	TTF1_Q6	0.00693759	0.0299643
	E12_Q6	0.00693759	0.0299643
	CCANNAGRKGGC_UNKNOWN	0.0069753	0.0299643
	OCT1_B	0.0070604	0.0301178
	ETS1_B	0.00718478	0.0302256
	IK2_01	0.00718478	0.0302256
	HOXA4_Q2	0.00743827	0.0310777
	LYF1_01	0.00756742	0.0314022
	HSF1_01	0.00783054	0.0320579
	MYCMAX_02	0.00783054	0.0320579
	CRX_Q4	0.00796455	0.0323892
	CTAWWWATA_RSRFC4_Q2	0.00820936	0.0331636
	AR_Q2	0.00848472	0.0340505
	EGR_Q6	0.0088035	0.0350989
	TATA_C	0.00894925	0.0351792
	GRE_C	0.00895216	0.0351792
	E2F_01	0.00899664	0.0351792
	FOXD3_01	0.00906888	0.0352358
	YWATTWNNRGCT_UNKNOWN	0.00936286	0.0360508
	HAND1E47_01	0.00939684	0.0360508
	YNGTTNNNATT_UNKNOWN	0.00970629	0.0370052
	CTTTAAR_UNKNOWN	0.00995821	0.0377299
	TTTNNANAGCYR_UNKNOWN	0.0101934	0.0383826
	GGGNNTTTCC_NFKB_Q6_01	0.0104543	0.0391236
	GTGGGTGK_UNKNOWN	0.0110043	0.0409307
	RP58_01	0.0114341	0.0422717
	GAANYNYGACNY_UNKNOWN	0.0121692	0.0447181
	PAX4_04	0.0129919	0.0474553
	GGATTA_PITX2_Q2	0.0131665	0.0478068
Canonical_Pathways	NABA_MATRISOME	7.9582e-06	0.0175001
