# Supplementary material for: A trans-ethnic two-stage polygenetic scoring analysis detects genetic correlation between osteoporosis and schizophrenia
Source: Clin Transl Med. 2020 Feb 27;9:21. doi: 10.1186/s40169-020-00272-y (PMC7046891; doi:10.1186/s40169-020-00272-y)
Supplement: Supplementary file 2 — Additional file 2: Table S2. FUMA gene set enrichment analysis results for the association between hip neck area and SCZ. [file 40169_2020_272_MOESM2_ESM.xlsx]

## Sheet: Sheet1
Table S2. FUMA gene set enrichment analysis results for the association between hip neck area and SCZ
Category	GeneSet	P-value	adjusted P
GO biological processes	GO_NEUROGENESIS	1.02462e-06	0.00667644
	GO_NEURON_DIFFERENTIATION	1.81672e-06	0.00667644
	GO_NEURON_DEVELOPMENT	2.98288e-06	0.00730805
	GO_CELL_PART_MORPHOGENESIS	1.3765e-05	0.0215364
	GO_CELLULAR_COMPONENT_MORPHOGENESIS	1.68294e-05	0.0215364
	GO_CIRCULATORY_SYSTEM_DEVELOPMENT	2.15078e-05	0.0215364
	GO_CELL_CELL_SIGNALING	2.43711e-05	0.0215364
	GO_REGULATION_OF_TRANSPORT	2.72844e-05	0.0215364
	GO_REGULATION_OF_SYSTEM_PROCESS	2.92537e-05	0.0215364
	GO_CARDIAC_SEPTUM_DEVELOPMENT	2.93012e-05	0.0215364
GWAS catalog reported genes	Obesity-related traits	3.73158e-09	6.77281e-06
	Major depressive disorder	4.86786e-07	0.000441758
	Gut microbiota (functional units)	1.25681e-06	0.000760373
	Venous thromboembolism adjusted for sickle cell variant rs77121243-T	3.04056e-06	0.00137966
	Takayasu arteritis	7.22479e-06	0.00222984
	Post bronchodilator FEV1 in COPD	7.37136e-06	0.00222984
	Systolic blood pressure	1.18516e-05	0.00307295
	Autism spectrum disorder, attention deficit-hyperactivity disorder, bipolar disorder, major depressive disorder, and schizophrenia (combined)	1.59705e-05	0.00361783
	Schizophrenia	1.79396e-05	0.00361783
	Macular thickness	2.20676e-05	0.00400527
	Survival in pancreatic cancer	7.45021e-05	0.0112684
	Response to antipsychotic treatment	7.45021e-05	0.0112684
	Dental caries	8.92879e-05	0.0114098
	Pulse pressure	9.35691e-05	0.0114098
	Family history of Alzheimer's disease	9.42962e-05	0.0114098
	Adiponectin levels	0.000129953	0.0138744
	Attention deficit hyperactivity disorder and conduct disorder	0.000129953	0.0138744
	Glomerular filtration rate (creatinine)	0.000163847	0.0165212
	Periodontal disease-related phenotype (Socransky)	0.000189719	0.0181232
	Amyotrophic lateral sclerosis (sporadic)	0.000211326	0.0191778
	Bitter alcoholic beverage consumption	0.00023356	0.0201862
	Insulin-like growth factors	0.000293465	0.0242108
	Neurociticism	0.00032242	0.0254431
	Intraocular pressure	0.00035347	0.0262829
	Mean arterial pressure (alcohol consumption interaction)	0.000376504	0.0262829
	Response to radiotherapy in cancer (late toxicity)	0.000376504	0.0262829
	Non-word reading	0.000469623	0.0304416
	Idiopathic osteonecrosis of the femoral head	0.000469623	0.0304416
	Chronotype	0.000502745	0.0314649
	Alzheimer's disease (cognitive decline)	0.000530382	0.0320881
	Refractive astigmatism	0.000598182	0.0350226
	Response to zileuton treatment in asthma (FEV1 change interaction)	0.000685836	0.037909
	Coronary artery calcification	0.000709869	0.037909
	Cognitive decline rate in late mild cognitive impairment	0.00071014	0.037909
	Rheumatoid arthritis	0.000743165	0.0385384
	Treatment resistant depression	0.0008088	0.040777
	Alzheimer's disease or family history of Alzheimer's disease	0.000834021	0.0409121
	QRS duration	0.00101985	0.0479921
	Gamma glutamyl transferase levels	0.00107006	0.0479921
	Periodontitis (PAL4Q3)	0.00108412	0.0479921
	Pit-and-Fissure caries	0.00108412	0.0479921
Chemical and Genetic pertubation gene sets	MEISSNER_NPC_HCP_WITH_H3K4ME2	5.47242e-07	0.00180699
	RODRIGUES_THYROID_CARCINOMA_POORLY_DIFFERENTIATED_DN	9.31076e-06	0.0153721
	SCHUETZ_BREAST_CANCER_DUCTAL_INVASIVE_UP	2.05372e-05	0.0214253
	VERHAAK_GLIOBLASTOMA_PRONEURAL	2.59544e-05	0.0214253
	HELLER_HDAC_TARGETS_SILENCED_BY_METHYLATION_DN	4.07172e-05	0.0268896
	HELLER_HDAC_TARGETS_DN	5.41509e-05	0.029566
	POOLA_INVASIVE_BREAST_CANCER_DN	7.63967e-05	0.029566
	RODWELL_AGING_KIDNEY_NO_BLOOD_UP	8.96738e-05	0.029566
	HERNANDEZ_ABERRANT_MITOSIS_BY_DOCETACEL_2NM_UP	9.95186e-05	0.029566
	HOSHIDA_LIVER_CANCER_SURVIVAL_UP	9.95186e-05	0.029566
	SMID_BREAST_CANCER_BASAL_DN	0.000100437	0.029566
	PEDERSEN_TARGETS_OF_611CTF_ISOFORM_OF_ERBB2	0.000110575	0.029566
	SMID_BREAST_CANCER_LUMINAL_B_DN	0.000129159	0.029566
	MIKKELSEN_MEF_HCP_WITH_H3K27ME3	0.000130833	0.029566
	PEREZ_TP53_TARGETS	0.000138483	0.029566
	MCLACHLAN_DENTAL_CARIES_DN	0.000149091	0.029566
	CHARAFE_BREAST_CANCER_LUMINAL_VS_MESENCHYMAL_DN	0.000152218	0.029566
	AMIT_EGF_RESPONSE_480_HELA	0.000211326	0.0387666
	GAVIN_FOXP3_TARGETS_CLUSTER_P7	0.000223855	0.0389036
	FLORIO_NEOCORTEX_BASAL_RADIAL_GLIA_UP	0.000263575	0.0415879
	TURASHVILI_BREAST_LOBULAR_CARCINOMA_VS_LOBULAR_NORMAL_UP	0.00026449	0.0415879
	WEINMANN_ADAPTATION_TO_HYPOXIA_DN	0.000286315	0.0422153
	BENPORATH_ES_WITH_H3K27ME3	0.00029405	0.0422153
	SMID_BREAST_CANCER_BASAL_UP	0.00032732	0.0450337
GO cellular components	GO_CELL_JUNCTION	4.20462e-06	0.0033134
	GO_SYNAPSE	6.62018e-06	0.0033134
	GO_EXTRACELLULAR_MATRIX_COMPONENT	2.05795e-05	0.00686671
	GO_PLASMA_MEMBRANE_REGION	3.41074e-05	0.00853538
	GO_NUCLEAR_MEMBRANE	6.40852e-05	0.0128299
	GO_WHOLE_MEMBRANE	9.4057e-05	0.0156918
	GO_SARCOPLASM	0.000128793	0.0184173
	GO_BASEMENT_MEMBRANE_COLLAGEN_TRIMER	0.000293465	0.0367198
Hallmark gene sets	HALLMARK_HYPOXIA	0.00052515	0.0131287
	HALLMARK_MYOGENESIS	0.00052515	0.0131287
Immunologic signatures	GSE360_L_MAJOR_VS_B_MALAYI_HIGH_DOSE_MAC_UP	3.23632e-07	0.00157673
	GSE29618_BCELL_VS_MONOCYTE_DN	4.39172e-06	0.0106982
	GSE3982_NEUTROPHIL_VS_BASOPHIL_UP	4.73736e-05	0.0418542
	GSE17721_CTRL_VS_CPG_12H_BMDC_DN	5.15445e-05	0.0418542
	GSE19825_NAIVE_VS_IL2RAHIGH_DAY3_EFF_CD8_TCELL_UP	5.15445e-05	0.0418542
	GSE23505_UNTREATED_VS_4DAY_IL6_IL1_TGFB_TREATED_CD4_TCELL_UP	5.15445e-05	0.0418542
Cancer gene modules	MODULE_100	1.68936e-06	0.000279675
	MODULE_137	1.7198e-06	0.000279675
	MODULE_66	1.94669e-06	0.000279675
	MODULE_11	1.13499e-05	0.00122296
	MODULE_12	0.000183499	0.0158176
	MODULE_94	0.000224272	0.0161102
	MODULE_2	0.000263575	0.0162287
	MODULE_55	0.000394994	0.0194588
	MODULE_88	0.000406333	0.0194588
	MODULE_379	0.000549369	0.0236778
	MODULE_242	0.000683277	0.0262119
	MODULE_24	0.000729798	0.0262119
	MODULE_47	0.000874615	0.0289969
	MODULE_1	0.00133012	0.0409488
	MODULE_112	0.00163381	0.0469447
GO_mf	GO_CALCIUM_ION_BINDING	6.72817e-08	0.000110678
KEGG	KEGG_GAP_JUNCTION	0.000223855	0.021573
	KEGG_CALCIUM_SIGNALING_PATHWAY	0.000300582	0.021573
	KEGG_GNRH_SIGNALING_PATHWAY	0.000347952	0.021573
microRNA_targets	AATGTGA_MIR23A_MIR23B	1.05189e-05	0.00232468
	AAGCACA_MIR218	5.38443e-05	0.00594979
	TTGCCAA_MIR182	0.0001092	0.00713606
	TGTTTAC_MIR30A5P_MIR30C_MIR30D_MIR30B_MIR30E5P	0.000129159	0.00713606
	ATTACAT_MIR3803P	0.000347952	0.0140836
	TCCAGAT_MIR5165P	0.000448759	0.0140836
	TGCCTTA_MIR124A	0.000496846	0.0140836
	GTGCCAA_MIR96	0.000509813	0.0140836
	ATGCTGC_MIR103_MIR107	0.000806894	0.0175206
	ACTGCCT_MIR34B	0.000823444	0.0175206
	CAGTATT_MIR200B_MIR200C_MIR429	0.000872068	0.0175206
	TAGCTTT_MIR9	0.0011033	0.0191359
	TGAATGT_MIR181A_MIR181B_MIR181C_MIR181D	0.00112564	0.0191359
	ACCAAAG_MIR9	0.00132459	0.0201613
	TTTGCAC_MIR19A_MIR19B	0.00156728	0.0201613
	CTACTAG_MIR325	0.00156961	0.0201613
	TGGTGCT_MIR29A_MIR29B_MIR29C	0.00163751	0.0201613
	CAGCAGG_MIR370	0.0016421	0.0201613
	ATTCTTT_MIR186	0.00199188	0.0231687
	TTGCACT_MIR130A_MIR301_MIR130B	0.00221314	0.0244552
	GTCTTCC_MIR7	0.00235762	0.0248111
	GTGCCAT_MIR183	0.00251226	0.0251665
	CATGTAA_MIR496	0.00261914	0.0251665
	GCAAAAA_MIR129	0.00326324	0.030049
	TGTGTGA_MIR377	0.00422909	0.0373852
	ATAGGAA_MIR202	0.00463285	0.0393792
	GTATTAT_MIR3693P	0.00494249	0.0404552
	TGCAAAC_MIR452	0.00557173	0.0439769
	GGTGTGT_MIR329	0.00615576	0.0469111
	CACCAGC_MIR138	0.00650207	0.0478986
Transcription Factor_targets	AACTTT_UNKNOWN	4.28305e-06	0.00261266
	IK3_01	1.12968e-05	0.00344551
	TGTTTGY_HNF3_Q6	3.44596e-05	0.00700679
	TGCTGAY_UNKNOWN	7.33094e-05	0.00940268
	TTANTCA_UNKNOWN	7.70711e-05	0.00940268
	NKX62_Q2	0.00015425	0.0104257
	YTAAYNGCT_UNKNOWN	0.000162536	0.0104257
	CEBPDELTA_Q6	0.000168509	0.0104257
	S8_01	0.000172232	0.0104257
	TGGAAA_NFAT_Q4_01	0.000175095	0.0104257
	TGACCTY_ERR1_Q2	0.000196857	0.0104257
	HLF_01	0.000217632	0.0104257
	SRY_02	0.000222186	0.0104257
	YNGTTNNNATT_UNKNOWN	0.000243284	0.0106002
	HNF4ALPHA_Q6	0.000288514	0.0117329
	FOXJ2_01	0.000386727	0.0147439
	TGAYRTCA_ATF3_Q6	0.000446243	0.0160122
	WGTTNNNNNAAA_UNKNOWN	0.000496846	0.0168376
	HFH8_01	0.000613586	0.0196993
	PAX4_04	0.000823444	0.025115
	HNF1_01	0.0012786	0.0290544
	TTANWNANTGGM_UNKNOWN	0.00128643	0.0290544
	TGANTCA_AP1_C	0.00134221	0.0290544
	RSRFC4_01	0.0013736	0.0290544
	GATA1_03	0.0013736	0.0290544
	FOXO1_01	0.0013736	0.0290544
	RRAGTTGT_UNKNOWN	0.00155224	0.0290544
	TFIIA_Q6	0.00155224	0.0290544
	TCF11_01	0.00160627	0.0290544
	P53_DECAMER_Q2	0.00160627	0.0290544
	AP4_Q6_01	0.00166168	0.0290544
	AAAYWAACM_HFH4_01	0.00171848	0.0290544
	FOXO4_02	0.0017767	0.0290544
	LEF1_Q6	0.00180634	0.0290544
	TAL1BETAITF2_01	0.00180634	0.0290544
	E12_Q6	0.00189745	0.0290544
	AP1_Q6_01	0.00189745	0.0290544
	PAX4_01	0.00192855	0.0290544
	STAT6_01	0.00196003	0.0290544
	IK2_01	0.00196003	0.0290544
	STAT5A_03	0.00199188	0.0290544
	HOXA4_Q2	0.00202411	0.0290544
	BACH2_01	0.00205671	0.0290544
	NFE2_01	0.00215684	0.0290544
	CAGNYGKNAAA_UNKNOWN	0.00217254	0.0290544
	COREBINDINGFACTOR_Q6	0.00219099	0.0290544
	SMTTTTGT_UNKNOWN	0.00229585	0.0297972
	HAND1E47_01	0.00251635	0.0319787
