# Supplementary material for: A trans-ethnic two-stage polygenetic scoring analysis detects genetic correlation between osteoporosis and schizophrenia
Source: Clin Transl Med. 2020 Feb 27;9:21. doi: 10.1186/s40169-020-00272-y (PMC7046891; doi:10.1186/s40169-020-00272-y)
Supplement: Supplementary file 3 — Additional file 3: Table S3. FUMA gene set enrichment analysis results for the association between hip neck BMD and SCZ. [file 40169_2020_272_MOESM3_ESM.xlsx]

## Sheet: Sheet1
Table S3. FUMA gene set enrichment analysis results for the association between hip neck BMD and SCZ
Category	GeneSet	P-value	adjusted P
GO biological processes	GO_FLAVONE_METABOLIC_PROCESS	1.21278e-09	8.91393e-06
	GO_FLAVONOID_GLUCURONIDATION	1.01159e-08	3.71758e-05
	GO_XENOBIOTIC_GLUCURONIDATION	2.63699e-08	5.6439e-05
	GO_NEGATIVE_REGULATION_OF_SIGNALING	3.07151e-08	5.6439e-05
	GO_REGULATION_OF_SMALL_GTPASE_MEDIATED_SIGNAL_TRANSDUCTION	7.73463e-08	9.92768e-05
	GO_NEGATIVE_REGULATION_OF_RESPONSE_TO_STIMULUS	9.4056e-08	9.92768e-05
	GO_CELL_CELL_SIGNALING	1.02796e-07	9.92768e-05
	GO_FLAVONOID_METABOLIC_PROCESS	1.08056e-07	9.92768e-05
	GO_CELL_PART_MORPHOGENESIS	1.4482e-07	0.000118269
	GO_URONIC_ACID_METABOLIC_PROCESS	3.03967e-07	0.000223416
	GO_RETINAL_GANGLION_CELL_AXON_GUIDANCE	4.67165e-07	0.000312151
	GO_REGULATION_OF_RAS_PROTEIN_SIGNAL_TRANSDUCTION	6.14045e-07	0.000364267
	GO_NEURON_DIFFERENTIATION	6.44281e-07	0.000364267
	GO_NEURON_DEVELOPMENT	1.18264e-06	0.000620887
	GO_NEUROGENESIS	1.49396e-06	0.000706287
	GO_CELL_MORPHOGENESIS_INVOLVED_IN_NEURON_DIFFERENTIATION	1.53749e-06	0.000706287
	GO_APOPTOTIC_PROCESS	1.67079e-06	0.000722369
	GO_SYNAPTIC_SIGNALING	1.87083e-06	0.000735865
	GO_NEURON_PROJECTION_GUIDANCE	1.90224e-06	0.000735865
	GO_CEREBRAL_CORTEX_TANGENTIAL_MIGRATION	2.27491e-06	0.000836029
	GO_REGULATION_OF_CELL_DIFFERENTIATION	2.83035e-06	0.000990621
	GO_CELL_PROJECTION_ORGANIZATION	3.12794e-06	0.00104502
	GO_AXON_DEVELOPMENT	3.66498e-06	0.0011712
	GO_SYNAPSE_ORGANIZATION	4.26586e-06	0.00130642
	GO_NEURON_PROJECTION_EXTENSION_INVOLVED_IN_NEURON_PROJECTION_GUIDANCE	4.96548e-06	0.00145985
	GO_DEVELOPMENTAL_GROWTH	5.25432e-06	0.00148522
	GO_BIOLOGICAL_ADHESION	5.4559e-06	0.00148522
	GO_SMALL_GTPASE_MEDIATED_SIGNAL_TRANSDUCTION	7.82512e-06	0.00205409
	GO_RESPONSE_TO_ENDOGENOUS_STIMULUS	8.9261e-06	0.0022623
	GO_REGULATION_OF_TRANSPORT	9.88948e-06	0.00238052
	GO_CEREBRAL_CORTEX_CELL_MIGRATION	1.00403e-05	0.00238052
	GO_POSTSYNAPSE_ORGANIZATION	1.03904e-05	0.00238655
	GO_CELL_MORPHOGENESIS_INVOLVED_IN_DIFFERENTIATION	1.3767e-05	0.00306629
	GO_REGULATION_OF_CELL_DEATH	1.45577e-05	0.00314703
	GO_CELL_SURFACE_RECEPTOR_SIGNALING_PATHWAY_INVOLVED_IN_CELL_CELL_SIGNALING	1.84459e-05	0.00387364
	GO_CENTRAL_NERVOUS_SYSTEM_NEURON_DIFFERENTIATION	2.01834e-05	0.00412077
	GO_FOREBRAIN_DEVELOPMENT	2.14843e-05	0.00415304
	GO_RETINOIC_ACID_METABOLIC_PROCESS	2.16621e-05	0.00415304
	GO_REGULATION_OF_NERVOUS_SYSTEM_DEVELOPMENT	2.20366e-05	0.00415304
	GO_TAXIS	2.45779e-05	0.00451618
	GO_CEREBRAL_CORTEX_DEVELOPMENT	2.57476e-05	0.00461572
	GO_REGULATION_OF_CELL_DEVELOPMENT	2.72425e-05	0.00476743
	GO_NEURAL_CREST_CELL_MIGRATION	2.83401e-05	0.00484418
	GO_REGULATION_OF_NEURON_DIFFERENTIATION	2.91913e-05	0.00487627
	GO_POSITIVE_REGULATION_OF_SIGNALING	3.37068e-05	0.0054329
	GO_CELLULAR_COMPONENT_MORPHOGENESIS	3.41123e-05	0.0054329
	GO_FOREBRAIN_CELL_MIGRATION	3.4741e-05	0.0054329
	GO_REGULATION_OF_INTRACELLULAR_SIGNAL_TRANSDUCTION	3.6361e-05	0.00556778
	GO_NEGATIVE_REGULATION_OF_CHEMOTAXIS	3.95576e-05	0.00593364
	GO_POSITIVE_REGULATION_OF_CELL_DIFFERENTIATION	4.09475e-05	0.00601929
	GO_NEGATIVE_REGULATION_OF_NERVOUS_SYSTEM_DEVELOPMENT	4.30386e-05	0.00620262
	GO_GROWTH	4.47492e-05	0.00632512
	GO_MOTOR_NEURON_AXON_GUIDANCE	5.30203e-05	0.00735281
	GO_RAS_PROTEIN_SIGNAL_TRANSDUCTION	5.97598e-05	0.00813397
	GO_MAINTENANCE_OF_LOCATION	6.41606e-05	0.0085496
	GO_LOCOMOTION	6.64957e-05	0.0085496
	GO_REGULATION_OF_RHO_PROTEIN_SIGNAL_TRANSDUCTION	6.69464e-05	0.0085496
	GO_PIGMENT_METABOLIC_PROCESS	6.74662e-05	0.0085496
	GO_ANIMAL_ORGAN_MORPHOGENESIS	7.2625e-05	0.00888008
	GO_NEGATIVE_REGULATION_OF_CELL_DEVELOPMENT	7.33017e-05	0.00888008
	GO_CELLULAR_RESPONSE_TO_ENDOGENOUS_STIMULUS	7.40166e-05	0.00888008
	GO_POSITIVE_REGULATION_OF_EXCITATORY_POSTSYNAPTIC_POTENTIAL	7.6115e-05	0.00888008
	GO_INNERVATION	7.6115e-05	0.00888008
	GO_NEGATIVE_REGULATION_OF_CELL_DIFFERENTIATION	8.3662e-05	0.0094726
	GO_APOPTOTIC_SIGNALING_PATHWAY	8.42139e-05	0.0094726
	GO_NEGATIVE_REGULATION_OF_AXON_GUIDANCE	8.50601e-05	0.0094726
	GO_ACTIN_FILAMENT_BASED_PROCESS	8.94532e-05	0.00972556
	GO_SUBSTRATE_DEPENDENT_CEREBRAL_CORTEX_TANGENTIAL_MIGRATION	9.13012e-05	0.00972556
	GO_REGULATION_OF_RETINAL_GANGLION_CELL_AXON_GUIDANCE	9.13012e-05	0.00972556
	GO_NERVE_DEVELOPMENT	9.26582e-05	0.00972911
	GO_SUBSTRATE_DEPENDENT_CELL_MIGRATION	9.46648e-05	0.00975727
	GO_NEGATIVE_REGULATION_OF_CELL_POPULATION_PROLIFERATION	9.55814e-05	0.00975727
	GO_REGULATION_OF_PEPTIDYL_TYROSINE_PHOSPHORYLATION	0.000110918	0.0111677
	GO_POSITIVE_REGULATION_OF_NEURON_DIFFERENTIATION	0.000123231	0.0122399
	GO_REGULATION_OF_PROTEIN_MODIFICATION_PROCESS	0.000129612	0.0127019
	GO_MOTOR_NEURON_MIGRATION	0.000136679	0.0132183
	GO_CELL_FATE_COMMITMENT	0.000140748	0.0134211
	GO_NEURON_PROJECTION_EXTENSION	0.000142428	0.0134211
	GO_POSITIVE_REGULATION_OF_CELL_PROJECTION_ORGANIZATION	0.000150676	0.0140186
	GO_NEURAL_CREST_CELL_DIFFERENTIATION	0.00016256	0.0149352
	GO_POSTSYNAPTIC_SPECIALIZATION_ORGANIZATION	0.000167325	0.0151832
	GO_REGULATION_OF_PHOSPHORUS_METABOLIC_PROCESS	0.000171839	0.0153634
	GO_PALLIUM_DEVELOPMENT	0.000173491	0.0153634
	GO_POSITIVE_REGULATION_OF_NEURON_PROJECTION_DEVELOPMENT	0.000187544	0.0161337
	GO_CELL_MOTILITY	0.000188021	0.0161337
	GO_CENTRAL_NERVOUS_SYSTEM_DEVELOPMENT	0.000189523	0.0161337
	GO_REGULATION_OF_CDC42_PROTEIN_SIGNAL_TRANSDUCTION	0.00019097	0.0161337
	GO_RESPONSE_TO_WOUNDING	0.000208206	0.0172998
	GO_POSITIVE_REGULATION_OF_APOPTOTIC_SIGNALING_PATHWAY	0.000209481	0.0172998
	GO_REGULATION_OF_APOPTOTIC_SIGNALING_PATHWAY	0.000217097	0.0177296
	GO_POSITIVE_REGULATION_OF_NERVOUS_SYSTEM_DEVELOPMENT	0.000224327	0.0181187
	GO_REGULATION_OF_CELLULAR_RESPONSE_TO_GROWTH_FACTOR_STIMULUS	0.000232298	0.0185586
	GO_POSITIVE_REGULATION_OF_CELL_DEVELOPMENT	0.000248091	0.0196072
	GO_POSITIVE_REGULATION_OF_MOLECULAR_FUNCTION	0.000255557	0.0199058
	GO_POSITIVE_REGULATION_OF_PEPTIDYL_TYROSINE_PHOSPHORYLATION	0.000257286	0.0199058
	GO_MODULATION_OF_EXCITATORY_POSTSYNAPTIC_POTENTIAL	0.000268932	0.0205457
	GO_PROTEIN_PHOSPHORYLATION	0.000271147	0.0205457
	GO_POSITIVE_REGULATION_OF_CELL_DEATH	0.000290643	0.0217982
	GO_SPINAL_CORD_DEVELOPMENT	0.000295617	0.0219473
	GO_POSITIVE_REGULATION_OF_MULTICELLULAR_ORGANISMAL_PROCESS	0.000308382	0.022557
	GO_REGULATION_OF_AXON_GUIDANCE	0.000309966	0.022557
	GO_ENZYME_LINKED_RECEPTOR_PROTEIN_SIGNALING_PATHWAY	0.000321149	0.022963
	GO_POSITIVE_REGULATION_OF_DEVELOPMENTAL_PROCESS	0.000321794	0.022963
	GO_PROTEIN_LOCALIZATION_TO_AXON	0.000326076	0.0230376
	GO_MEMBRANE_ORGANIZATION	0.000329109	0.0230376
	GO_LIMBIC_SYSTEM_DEVELOPMENT	0.000353524	0.0242842
	GO_CHEMICAL_SYNAPTIC_TRANSMISSION_POSTSYNAPTIC	0.000353524	0.0242842
	GO_REGULATION_OF_CELLULAR_LOCALIZATION	0.000366527	0.0248823
	GO_RHO_PROTEIN_SIGNAL_TRANSDUCTION	0.000377328	0.0248823
	GO_REGULATION_OF_EXTRINSIC_APOPTOTIC_SIGNALING_PATHWAY_IN_ABSENCE_OF_LIGAND	0.000378753	0.0248823
	GO_VENTRAL_SPINAL_CORD_DEVELOPMENT	0.000378753	0.0248823
	GO_RESPONSE_TO_GROWTH_FACTOR	0.000379158	0.0248823
	GO_PATTERN_SPECIFICATION_PROCESS	0.000387567	0.025209
	GO_XENOBIOTIC_METABOLIC_PROCESS	0.000405365	0.0259988
	GO_SUBSTRATE_DEPENDENT_CELL_MIGRATION_CELL_EXTENSION	0.000406784	0.0259988
	GO_T_CELL_SELECTION	0.000429645	0.0272232
	GO_CRANIAL_NERVE_DEVELOPMENT	0.000456655	0.0286873
	GO_AXON_EXTENSION	0.000462421	0.0288033
	GO_POSITIVE_REGULATION_OF_EXTRINSIC_APOPTOTIC_SIGNALING_PATHWAY_IN_ABSENCE_OF_LIGAND	0.000496192	0.0306471
	GO_MESENCHYMAL_CELL_DIFFERENTIATION	0.000524417	0.0320366
	GO_ION_TRANSPORT	0.000527404	0.0320366
	GO_HEAD_DEVELOPMENT	0.000557997	0.033617
	GO_TRIGEMINAL_NERVE_DEVELOPMENT	0.000594246	0.0350842
	GO_REGULATION_OF_CELL_COMMUNICATION_BY_ELECTRICAL_COUPLING	0.000594246	0.0350842
	GO_REGULATION_OF_CELL_POPULATION_PROLIFERATION	0.00059667	0.0350842
	GO_NEGATIVE_REGULATION_OF_NEURON_DIFFERENTIATION	0.000606191	0.0353612
	GO_DEVELOPMENTAL_CELL_GROWTH	0.000618611	0.0358015
	GO_EXTRINSIC_APOPTOTIC_SIGNALING_PATHWAY	0.00063122	0.0362458
	GO_NEGATIVE_REGULATION_OF_RESPONSE_TO_EXTERNAL_STIMULUS	0.000654251	0.0372771
	GO_DEVELOPMENTAL_GROWTH_INVOLVED_IN_MORPHOGENESIS	0.000683594	0.0386493
	GO_SPINAL_CORD_MOTOR_NEURON_CELL_FATE_SPECIFICATION	0.000700895	0.0387337
	GO_LAYER_FORMATION_IN_CEREBRAL_CORTEX	0.000700895	0.0387337
	GO_CDC42_PROTEIN_SIGNAL_TRANSDUCTION	0.000700895	0.0387337
	GO_REGULATION_OF_NEURON_PROJECTION_DEVELOPMENT	0.000744932	0.0408195
	GO_POSITIVE_REGULATION_OF_NEUROLOGICAL_SYSTEM_PROCESS	0.000749745	0.0408195
	GO_PEPTIDYL_TYROSINE_MODIFICATION	0.000793605	0.0428897
	GO_SKELETAL_SYSTEM_MORPHOGENESIS	0.000828743	0.0444617
	GO_POSITIVE_REGULATION_OF_GENE_EXPRESSION	0.000859093	0.0454285
	GO_DENDRITE_MORPHOGENESIS	0.000859124	0.0454285
	GO_NEGATIVE_REGULATION_OF_TRANSCRIPTION_BY_RNA_POLYMERASE_II	0.000904084	0.0474644
	GO_CELL_CELL_ADHESION	0.000911844	0.0475323
	GO_MAINTENANCE_OF_SYNAPSE_STRUCTURE	0.000939767	0.0486429
GWAScatalog	Obesity-related traits	7.75956e-08	0.000140836
	Intraocular pressure	4.20368e-07	0.000344633
	Total bilirubin levels	5.69642e-07	0.000344633
	Body mass index	8.05456e-07	0.000355083
	Total bilirubin levels in HIV-1 infection	9.78191e-07	0.000355083
	Hair greying	4.43906e-06	0.00134282
	Late-onset Alzheimer's disease	2.12063e-05	0.00549849
	Systolic blood pressure	3.13034e-05	0.00639482
	Allergic rhinitis	3.17098e-05	0.00639482
	Pulmonary function	3.70921e-05	0.00673222
	Schizophrenia	4.57299e-05	0.00740245
	Heel bone mineral density	4.93233e-05	0.00740245
	Aortic root size	5.30203e-05	0.00740245
	Response to fenofibrate (total cholesterol levels)	6.01169e-05	0.00779373
	Intracranial aneurysm	7.12681e-05	0.00862344
	Estimated glomerular filtration rate after 5 years in renal transplantation (recipient effect)	9.13012e-05	0.0103465
	Atrial fibrillation	9.69098e-05	0.0103465
	General risk tolerance (MTAG)	0.000115928	0.0116894
	Response to antipsychotic therapy (extrapyramidal side effects)	0.000136679	0.0126374
	Type 2 diabetes	0.000139255	0.0126374
	Amyotrophic lateral sclerosis (sporadic)	0.000150829	0.0130359
	Serum metabolite levels	0.00030661	0.0252953
	Esophageal cancer (squamous cell)	0.000326076	0.0257316
	Metabolite levels (5-HIAA)	0.000406784	0.030763
	Alzheimer's disease (cognitive decline)	0.000429645	0.0311922
	Whole-brain volume	0.000496192	0.0321639
	Upper eyelid sagging severity	0.000496192	0.0321639
	Aggressiveness in attention deficit hyperactivity disorder	0.000496192	0.0321639
	Itch intensity from mosquito bite adjusted by bite size	0.000524982	0.0328566
	Hip circumference adjusted for BMI	0.000558375	0.0337817
	Glaucoma	0.000608038	0.0355996
	Facial morphology traits (63 three-dimensional facial segments)	0.000700895	0.0397539
	Verbal declarative memory	0.000868723	0.0477798
Chemical and Genetic pertubation gene sets	BLALOCK_ALZHEIMERS_DISEASE_DN	6.67654e-09	2.20459e-05
	TAKADA_GASTRIC_CANCER_COPY_NUMBER_DN	2.09447e-06	0.00345796
	PROVENZANI_METASTASIS_DN	4.8579e-06	0.00534693
	LIM_MAMMARY_STEM_CELL_UP	1.42883e-05	0.011795
	WANG_TUMOR_INVASIVENESS_DN	4.05666e-05	0.0246799
	GENTILE_UV_LOW_DOSE_DN	4.48453e-05	0.0246799
	GRYDER_PAX3FOXO1_ENHANCERS_IN_TADS	6.02879e-05	0.0284386
	LEE_RECENT_THYMIC_EMIGRANT	8.23864e-05	0.0339952
	MORI_SMALL_PRE_BII_LYMPHOCYTE_UP	9.26582e-05	0.0339952
	WANG_CLIM2_TARGETS_UP	0.000129245	0.0426765
	BENPORATH_ES_WITH_H3K27ME3	0.000148799	0.0446667
GO cellular components	GO_CELL_JUNCTION	3.13565e-07	0.000313879
	GO_CELL_PROJECTION_PART	1.63743e-06	0.000819535
	GO_SOMATODENDRITIC_COMPARTMENT	7.66879e-06	0.00255882
	GO_CELL_SURFACE	1.22017e-05	0.00256508
	GO_DENDRITIC_TREE	1.3094e-05	0.00256508
	GO_NEURON_PART	1.59353e-05	0.00256508
	GO_POSTSYNAPSE	1.79376e-05	0.00256508
	GO_SYNAPSE_PART	2.78176e-05	0.00348068
	GO_NEURON_PROJECTION	4.15807e-05	0.0046247
	GO_SYNAPTIC_MEMBRANE	5.16749e-05	0.00495251
	GO_SYNAPSE	5.73203e-05	0.00495251
	GO_POSTSYNAPTIC_MEMBRANE	5.93708e-05	0.00495251
	GO_PLASMA_MEMBRANE_REGION	6.57581e-05	0.00506338
	GO_AXON	9.44176e-05	0.00675086
	GO_CYTOSKELETON_OF_PRESYNAPTIC_ACTIVE_ZONE	0.000136679	0.00912105
	GO_AXON_PART	0.000158259	0.00990109
	GO_NEUROFILAMENT	0.00025412	0.0149632
	GO_PRESYNAPTIC_CYTOSKELETON	0.000326076	0.0181334
	GO_TRANSFERASE_COMPLEX	0.000600979	0.0316621
	GO_INTRINSIC_COMPONENT_OF_PLASMA_MEMBRANE	0.000643323	0.0321983
	GO_GOLGI_APPARATUS	0.000857607	0.0408793
	GO_PRESYNAPTIC_ACTIVE_ZONE_CYTOPLASMIC_COMPONENT	0.00107189	0.0487708
Immunologic_signatures	GSE25846_IL10_POS_VS_NEG_CD8_TCELL_DAY7_POST_CORONAVIRUS_BRAIN_UP	2.21704e-06	0.00341872
	GSE18281_SUBCAPSULAR_CORTICAL_REGION_VS_WHOLE_CORTEX_THYMUS_DN	2.53979e-06	0.00341872
	GSE5542_UNTREATED_VS_IFNG_TREATED_EPITHELIAL_CELLS_6H_DN	2.71533e-06	0.00341872
	GSE5589_LPS_VS_LPS_AND_IL6_STIM_IL6_KO_MACROPHAGE_45MIN_UP	2.80683e-06	0.00341872
	GSE6259_33D1_POS_DC_VS_CD4_TCELL_DN	2.57467e-05	0.0090635
	GSE27241_WT_VS_RORGT_KO_TH17_POLARIZED_CD4_TCELL_TREATED_WITH_DIGOXIN_DN	2.73141e-05	0.0090635
	GSE37301_GRANULOCYTE_MONOCYTE_PROGENITOR_VS_RAG2_KO_NK_CELL_UP	2.81261e-05	0.0090635
	GSE29949_CD8_NEG_DC_SPLEEN_VS_MONOCYTE_BONE_MARROW_DN	2.89574e-05	0.0090635
	GSE3982_MAST_CELL_VS_BASOPHIL_DN	3.15706e-05	0.0090635
	GSE37301_HEMATOPOIETIC_STEM_CELL_VS_PRO_BCELL_UP	3.24825e-05	0.0090635
	GSE29949_MICROGLIA_VS_DC_BRAIN_DN	3.34156e-05	0.0090635
	GSE2128_C57BL6_VS_NOD_CD4CD8_DP_THYMOCYTE_UP	3.34156e-05	0.0090635
	GSE17186_NAIVE_VS_CD21HIGH_TRANSITIONAL_BCELL_CORD_BLOOD_DN	3.437e-05	0.0090635
	GSE339_EX_VIVO_VS_IN_CULTURE_CD8POS_DC_DN	3.53461e-05	0.0090635
	GSE15330_HSC_VS_MEGAKARYOCYTE_ERYTHROID_PROGENITOR_IKAROS_KO_UP	3.53461e-05	0.0090635
	GSE30083_SP3_VS_SP4_THYMOCYTE_DN	3.53461e-05	0.0090635
	GSE5542_UNTREATED_VS_IFNA_TREATED_EPITHELIAL_CELLS_24H_UP	3.53461e-05	0.0090635
	GSE29618_BCELL_VS_MONOCYTE_DAY7_FLU_VACCINE_DN	3.53461e-05	0.0090635
	GSE36078_WT_VS_IL1R_KO_LUNG_DC_AFTER_AD5_INF_UP	3.53461e-05	0.0090635
	GSE25147_UNSTIM_VS_HELIOBACTER_PYLORI_LPS_STIM_MKN45_CELL_DN	0.000232449	0.0334244
	GSE37532_VISCERAL_ADIPOSE_TISSUE_VS_LN_DERIVED_TREG_CD4_TCELL_UP	0.000232449	0.0334244
	GSE14415_ACT_TCONV_VS_ACT_NATURAL_TREG_DN	0.000270436	0.0334244
	GSE15330_LYMPHOID_MULTIPOTENT_VS_MEGAKARYOCYTE_ERYTHROID_PROGENITOR_IKAROS_KO_DN	0.000284091	0.0334244
	GSE1112_HY_CD8AB_VS_HY_CD8AA_THYMOCYTE_RTOC_CULTURE_DN	0.000291111	0.0334244
	GSE6674_UNSTIM_VS_PL2_3_STIM_BCELL_DN	0.000291111	0.0334244
	GSE14415_INDUCED_TREG_VS_FOXP3_KO_INDUCED_TREG_IL2_CULTURE_UP	0.000298262	0.0334244
	GSE2770_IL12_ACT_VS_ACT_CD4_TCELL_2H_UP	0.000298262	0.0334244
	GSE14699_DELETIONAL_TOLERANCE_VS_ACTIVATED_CD8_TCELL_DN	0.000305545	0.0334244
	GSE22033_WT_VS_PPARG_KO_MEF_UP	0.000328207	0.0334244
	GSE360_L_DONOVANI_VS_T_GONDII_DC_DN	0.000344007	0.0334244
	GSE41087_WT_VS_FOXP3_MUT_ANTI_CD3_CD28_STIM_CD4_TCELL_UP	0.000344007	0.0334244
	GSE28449_WT_VS_LRF_KO_GERMINAL_CENTER_BCELL_DN	0.000344007	0.0334244
	GSE3691_IFN_PRODUCING_KILLER_DC_VS_PLASMACYTOID_DC_SPLEEN_DN	0.000360376	0.0334244
	GSE11924_TFH_VS_TH1_CD4_TCELL_UP	0.000360376	0.0334244
	KAECH_DAY15_EFF_VS_MEMORY_CD8_TCELL_UP	0.000368778	0.0334244
	GSE12392_WT_VS_IFNAR_KO_CD8A_NEG_SPLEEN_DC_UP	0.000368778	0.0334244
	GSE17186_MEMORY_VS_CD21HIGH_TRANSITIONAL_BCELL_DN	0.000368778	0.0334244
	GSE8685_IL2_STARVED_VS_IL2_ACT_IL2_STARVED_CD4_TCELL_UP	0.000368778	0.0334244
	GSE26669_CD4_VS_CD8_TCELL_IN_MLR_DN	0.000368778	0.0334244
	GSE46606_UNSTIM_VS_CD40L_IL2_IL5_3DAY_STIMULATED_IRF4MID_SORTED_BCELL_DN	0.000368778	0.0334244
	GSE15330_HSC_VS_GRANULOCYTE_MONOCYTE_PROGENITOR_IKAROS_KO_UP	0.000377328	0.0334244
	GSE19941_UNSTIM_VS_LPS_STIM_IL10_KO_NFKBP50_KO_MACROPHAGE_DN	0.000377328	0.0334244
	GSE5589_UNSTIM_VS_45MIN_LPS_AND_IL10_STIM_MACROPHAGE_UP	0.000377328	0.0334244
	GSE2770_TGFB_AND_IL4_ACT_VS_ACT_CD4_TCELL_48H_UP	0.000377328	0.0334244
	GSE36392_TYPE_2_MYELOID_VS_EOSINOPHIL_IL25_TREATED_LUNG_DN	0.000377328	0.0334244
	GSE25123_CTRL_VS_IL4_AND_ROSIGLITAZONE_STIM_MACROPHAGE_DN	0.000377328	0.0334244
	GSE23321_CENTRAL_VS_EFFECTOR_MEMORY_CD8_TCELL_UP	0.000377328	0.0334244
	GSE26343_UNSTIM_VS_LPS_STIM_MACROPHAGE_DN	0.000377328	0.0334244
	GSE24142_ADULT_VS_FETAL_DN2_THYMOCYTE_UP	0.000377328	0.0334244
	GSE20366_TREG_VS_NAIVE_CD4_TCELL_DN	0.000377328	0.0334244
	GSE17721_PAM3CSK4_VS_CPG_12H_BMDC_DN	0.000377328	0.0334244
	GSE39110_UNTREATED_VS_IL2_TREATED_CD8_TCELL_DAY6_POST_IMMUNIZATION_UP	0.000377328	0.0334244
	GOLDRATH_NAIVE_VS_MEMORY_CD8_TCELL_DN	0.000377328	0.0334244
	GSE41867_NAIVE_VS_DAY6_LCMV_ARMSTRONG_EFFECTOR_CD8_TCELL_DN	0.000377328	0.0334244
	GSE19941_UNSTIM_VS_LPS_AND_IL10_STIM_IL10_KO_NFKBP50_KO_MACROPHAGE_DN	0.000377328	0.0334244
Cancer gene modules	MODULE_11	9.54472e-08	1.25434e-05
	MODULE_100	9.93472e-08	1.25434e-05
	MODULE_137	1.0135e-07	1.25434e-05
	MODULE_66	1.16412e-07	1.25434e-05
	MODULE_60	4.6809e-05	0.00403494
	MODULE_122	6.92774e-05	0.00497643
	MODULE_38	0.000546649	0.0294629
	MODULE_220	0.000551866	0.0294629
	MODULE_207	0.000657016	0.0294629
	MODULE_176	0.000683594	0.0294629
	MODULE_12	0.000816935	0.032009
	MODULE_64	0.00105385	0.0357032
	MODULE_2	0.00111009	0.0357032
	MODULE_112	0.00118654	0.0357032
	MODULE_493	0.00124257	0.0357032
	MODULE_6	0.00165281	0.0445225
	MODULE_45	0.00194958	0.0494277
Wikipathways	Glucuronidation	1.15334e-06	0.000626262
	Irinotecan Pathway	7.67704e-06	0.00208432
	Codeine and Morphine Metabolism	1.21594e-05	0.00220085
	Metapathway biotransformation Phase I and II	0.000263799	0.0358107
	Aryl Hydrocarbon Receptor Pathway	0.000429645	0.0466595
GO molecular functions	GO_GLUCURONOSYLTRANSFERASE_ACTIVITY	2.73544e-06	0.00449981
	GO_SIGNALING_RECEPTOR_BINDING	7.91537e-06	0.00651039
	GO_LIPID_BINDING	1.39436e-05	0.00764576
	GO_RETINOIC_ACID_BINDING	2.56667e-05	0.00813129
	GO_MOLECULAR_FUNCTION_REGULATOR	2.81065e-05	0.00813129
	GO_PROTEIN_CONTAINING_COMPLEX_BINDING	2.96582e-05	0.00813129
	GO_ENZYME_REGULATOR_ACTIVITY	6.55943e-05	0.0154147
	GO_UDP_GLYCOSYLTRANSFERASE_ACTIVITY	9.61926e-05	0.0197796
	GO_CYTOSKELETAL_PROTEIN_BINDING	0.000152707	0.0279114
	GO_ISOPRENOID_BINDING	0.000182132	0.0299608
	GO_STEROID_BINDING	0.000209011	0.0312567
	GO_ACTIN_BINDING	0.00031425	0.040913
	GO_PHOSPHOLIPID_BINDING	0.000323324	0.040913
	GO_KINASE_BINDING	0.000371642	0.0436679
Oncogenic_signatures	RPS14_DN.V1_UP	2.57467e-05	0.00486612
	KRAS.LUNG_UP.V1_UP	0.000859124	0.0487681
	RAPA_EARLY_UP.V1_UP	0.00155328	0.0487681
	STK33_DN	0.00162192	0.0487681
	TBK1.DF_UP	0.00189331	0.0487681
	IL21_UP.V1_UP	0.00246762	0.0487681
	LEF1_UP.V1_DN	0.00261571	0.0487681
	TGFB_UP.V1_DN	0.00271775	0.0487681
	VEGF_A_UP.V1_DN	0.00292997	0.0487681
	RAF_UP.V1_UP	0.00298475	0.0487681
	NFE2L2.V2	0.00305298	0.0487681
	MEK_UP.V1_UP	0.00309639	0.0487681
KEGG	KEGG_ASCORBATE_AND_ALDARATE_METABOLISM	9.78191e-07	0.000146213
	KEGG_PENTOSE_AND_GLUCURONATE_INTERCONVERSIONS	1.57218e-06	0.000146213
	KEGG_PORPHYRIN_AND_CHLOROPHYLL_METABOLISM	7.54283e-06	0.000467655
	KEGG_DRUG_METABOLISM_OTHER_ENZYMES	1.81826e-05	0.000731045
	KEGG_STARCH_AND_SUCROSE_METABOLISM	1.96517e-05	0.000731045
	KEGG_STEROID_HORMONE_BIOSYNTHESIS	2.45838e-05	0.000762099
	KEGG_RETINOL_METABOLISM	4.48453e-05	0.0011916
	KEGG_METABOLISM_OF_XENOBIOTICS_BY_CYTOCHROME_P450	6.38142e-05	0.00147287
	KEGG_DRUG_METABOLISM_CYTOCHROME_P450	7.12681e-05	0.00147287
microRNA_targets	GTCTTCC_MIR7	9.14364e-07	0.000202075
	GGCAGTG_MIR3243P	1.16813e-05	0.000870112
	TGTTTAC_MIR30A5P_MIR30C_MIR30D_MIR30B_MIR30E5P	1.18115e-05	0.000870112
	CATTTCA_MIR203	3.05917e-05	0.00169019
	ACTGTAG_MIR139	3.86913e-05	0.00171015
	TTTGTAG_MIR520D	8.04613e-05	0.00296366
	GTTTGTT_MIR495	0.000137799	0.0043505
	ACTTTAT_MIR1425P	0.000255234	0.00705085
	CTTTGTA_MIR524	0.000382289	0.00870385
	CTTGTAT_MIR381	0.000403877	0.00870385
	ATGCAGT_MIR217	0.000433223	0.00870385
	GCACTTT_MIR175P_MIR20A_MIR106A_MIR106B_MIR20B_MIR519D	0.000489493	0.00884981
	TGCTGCT_MIR15A_MIR16_MIR15B_MIR195_MIR424_MIR497	0.000528419	0.00884981
	AAGCCAT_MIR135A_MIR135B	0.000560621	0.00884981
	AAGCAAT_MIR137	0.00063122	0.00889554
	CACCAGC_MIR138	0.000644021	0.00889554
	TGAATGT_MIR181A_MIR181B_MIR181C_MIR181D	0.00073604	0.00956852
	GAGCCAG_MIR149	0.00103247	0.0126764
	TGTATGA_MIR4853P	0.00132078	0.0153628
	AAGCACA_MIR218	0.0014412	0.0159252
	TTGCACT_MIR130A_MIR301_MIR130B	0.00153465	0.0161503
	GTCAACC_MIR3805P	0.00203893	0.020482
	CAATGCA_MIR33	0.00291924	0.0280501
	ACTGTGA_MIR27A_MIR27B	0.00338782	0.0301095
	TTGCCAA_MIR182	0.00340605	0.0301095
	ATTACAT_MIR3803P	0.00368372	0.0313116
	GTGTTGA_MIR505	0.00399892	0.0327319
	TGCAAAC_MIR452	0.00455979	0.0359898
	AAGCACT_MIR520F	0.00614358	0.0468183
Transcription Factor_targets	AACTTT_UNKNOWN	1.67402e-11	1.02115e-08
	TGGAAA_NFAT_Q4_01	1.40565e-08	4.28723e-06
	OCT1_03	4.3292e-08	8.80271e-06
	CTGCAGY_UNKNOWN	1.06719e-07	1.62746e-05
	SMTTTTGT_UNKNOWN	4.61889e-06	0.000563504
	CTTTAAR_UNKNOWN	1.02417e-05	0.00104124
	CP2_01	1.5942e-05	0.0012675
	NCX_01	1.66835e-05	0.0012675
	AP2REP_01	1.95623e-05	0.0012675
	LYF1_01	2.07788e-05	0.0012675
	EN1_01	2.36233e-05	0.00129863
	CTTTGA_LEF1_Q2	2.55469e-05	0.00129863
	GCANCTGNY_MYOD_Q6	2.78176e-05	0.00130529
	TTANTCA_UNKNOWN	3.78071e-05	0.00164731
	TGCGCANK_UNKNOWN	5.36057e-05	0.00217996
	CACGTG_MYC_Q2	9.4366e-05	0.00357734
	GATA1_01	0.000103726	0.00357734
	HNF1_01	0.000106081	0.00357734
	E2A_Q2	0.00012378	0.00357734
	YY1_01	0.00012378	0.00357734
	E47_02	0.000132048	0.00357734
	SMAD_Q6	0.000134899	0.00357734
	HNF1_Q6	0.000137799	0.00357734
	TCF11_01	0.000140748	0.00357734
	SRY_02	0.000149896	0.00365746
	PXR_Q2	0.000156252	0.00366591
	OCT1_Q6	0.000180197	0.00407111
	TAATTA_CHX10_01	0.00021385	0.00457691
	KMCATNNWGGA_UNKNOWN	0.000217591	0.00457691
	USF_C	0.000241269	0.0049058
	TGCTGAY_UNKNOWN	0.000251201	0.00494299
	AAANWWTGC_UNKNOWN	0.00035212	0.00671228
	GCCATNTTG_YY1_Q6	0.000382289	0.00706655
	CEBP_C	0.000422345	0.00757737
	OCT1_02	0.000513451	0.00894871
	RYTTCCTG_ETS2_B	0.000602664	0.0102118
	RNGTGGGC_UNKNOWN	0.000682721	0.0112557
	GGGNNTTTCC_NFKB_Q6_01	0.000791544	0.0120365
	CAGCTG_AP4_Q5	0.000798551	0.0120365
	CDPCR3HD_01	0.000813277	0.0120365
	POU1F1_Q6	0.000828743	0.0120365
	HNF6_Q6	0.000828743	0.0120365
	TITF1_Q3	0.000876458	0.0124287
	PTF1BETA_Q6	0.000926193	0.0124287
	SMAD4_Q6	0.000943228	0.0124287
	GATTGGY_NFY_Q6_01	0.000950306	0.0124287
	HNF1_C	0.000977998	0.0124287
	E2F1_Q3	0.000977998	0.0124287
	AP3_Q6	0.00103193	0.0128465
	FOXM1_01	0.00108804	0.0132741
	OCT1_05	0.00114638	0.0135562
	YATTNATC_UNKNOWN	0.00115561	0.0135562
	STAT5A_01	0.00120701	0.0136347
	AP4_Q6_01	0.00120701	0.0136347
	ALPHACP1_01	0.00124873	0.0138495
	DR4_Q2	0.00133535	0.0140371
	STAT4_01	0.00133535	0.0140371
	PAX5_01	0.0013524	0.0140371
	OCT1_06	0.00135768	0.0140371
	PAX4_01	0.00140317	0.0142656
	HOXA4_Q2	0.00147351	0.0147336
	GR_Q6	0.00149752	0.0147336
	WGTTNNNNNAAA_UNKNOWN	0.00158091	0.0153073
	NMYC_01	0.00170012	0.0162043
	YCATTAA_UNKNOWN	0.00180202	0.0169112
	TAANNYSGCG_UNKNOWN	0.00190187	0.0175779
	MSX1_01	0.00214472	0.0195266
	RTAAACA_FREAC2_01	0.00230865	0.0207099
	TGANTCA_AP1_C	0.00259467	0.0229384
	LXR_DR4_Q3	0.00291924	0.0254391
	CAGGTA_AREB6_01	0.00311962	0.0268024
	HFH8_01	0.00376174	0.0318703
	HSF_Q6	0.00382665	0.0319761
	TGACATY_UNKNOWN	0.00451643	0.0372301
	PAX4_04	0.00474077	0.0385004
	CDP_02	0.00479678	0.0385004
	TGACCTY_ERR1_Q2	0.00526447	0.0399823
	E2F1DP1RB_01	0.0056206	0.0399823
	SYATTGTG_UNKNOWN	0.00570561	0.0399823
	LHX3_01	0.00579148	0.0399823
	E2F_Q6	0.00579148	0.0399823
	E2F1_Q6	0.00587821	0.0399823
	PIT1_Q6	0.0059658	0.0399823
	E2F_Q4	0.0059658	0.0399823
	E2F_02	0.00605425	0.0399823
	E2F4DP2_01	0.00605425	0.0399823
	E2F1DP2_01	0.00605425	0.0399823
	E2F1DP1_01	0.00605425	0.0399823
	CHOP_01	0.00614358	0.0399823
	SOX9_B1	0.00632485	0.0399823
	PAX4_02	0.00632485	0.0399823
	E2F4DP1_01	0.00641681	0.0399823
	SMAD3_Q6	0.00650965	0.0399823
	TCF4_Q5	0.00650965	0.0399823
	GGGTGGRR_PAX4_03	0.00674383	0.0399823
	GATA3_01	0.00679351	0.0399823
	TGCCAAR_NF1_Q6	0.00686599	0.0399823
	SREBP1_Q6	0.00688992	0.0399823
	GATA1_03	0.00708546	0.0399823
	YGCANTGCR_UNKNOWN	0.00711268	0.0399823
	MEIS1_01	0.00718459	0.0399823
	SP3_Q3	0.00718459	0.0399823
	GRE_C	0.00726613	0.0399823
	HIF1_Q5	0.00728464	0.0399823
	CIZ_01	0.00728464	0.0399823
	HFH1_01	0.00728464	0.0399823
	SP1_Q2_01	0.00748747	0.0399823
	HMGIY_Q6	0.00759028	0.0399823
	ATF3_Q6	0.00769401	0.0399823
	E47_01	0.00779866	0.0399823
	RRAGTTGT_UNKNOWN	0.00779866	0.0399823
	TGTTTGY_HNF3_Q6	0.00780368	0.0399823
	IRF1_01	0.00790426	0.0399823
	MTF1_Q4	0.00790426	0.0399823
	PAX4_03	0.00801078	0.0399823
	CREL_01	0.00801078	0.0399823
	IRF7_01	0.00801078	0.0399823
	CEBPA_01	0.00801078	0.0399823
	TTTNNANAGCYR_UNKNOWN	0.0080628	0.0399823
	PBX1_01	0.00822666	0.0399823
	STAT6_02	0.00822666	0.0399823
	TEF_Q6	0.00822666	0.0399823
	CREB_02	0.00833602	0.0399823
	CMYB_01	0.00833602	0.0399823
	CREBP1_Q2	0.00833602	0.0399823
	WHN_B	0.00844633	0.0399823
	AREB6_03	0.00844633	0.0399823
	SP1_Q6	0.00844633	0.0399823
	ATF4_Q2	0.00855759	0.0399823
	SP1_Q4_01	0.00855759	0.0399823
	POU3F2_02	0.00866981	0.0399823
	RFX1_01	0.00866981	0.0399823
	LEF1_Q6	0.00878299	0.0399823
	CDC5_01	0.00878299	0.0399823
	ATF_01	0.00901223	0.0400595
	TST1_01	0.00901223	0.0400595
	CRGAARNNNNCGA_UNKNOWN	0.00908084	0.0400595
	GFI1_01	0.00912831	0.0400595
	PR_Q2	0.00912831	0.0400595
	MYOD_01	0.00924535	0.0402833
	SOX5_01	0.00936338	0.0405082
	AREB6_01	0.00960236	0.0411891
	CACCCBINDINGFACTOR_Q6	0.00972333	0.0411891
	MYCMAX_B	0.00972333	0.0411891
	EFC_Q6	0.00996823	0.0419353
	MEF2_01	0.0101781	0.0423975
	VDR_Q6	0.0102171	0.0423975
	GR_Q6_01	0.01047	0.0431533
	DR3_Q4	0.0105589	0.0432279
	EGR_Q6	0.0108569	0.0440959
	STAT3_02	0.010948	0.0440959
	TATA_C	0.0109878	0.0440959
	GCCNNNWTAAR_UNKNOWN	0.0113453	0.0451039
	HAND1E47_01	0.0113869	0.0451039
	YTAAYNGCT_UNKNOWN	0.0119566	0.0470551
	CDPCR3_01	0.0127091	0.0496709
	GTGGGTGK_UNKNOWN	0.0127841	0.0496709
Canonical_Pathways	REACTOME_GLUCURONIDATION	9.78191e-07	0.00107552
	REACTOME_PROTEIN_PROTEIN_INTERACTIONS_AT_SYNAPSES	0.00014889	0.0297645
	REACTOME_NEURONAL_SYSTEM	0.00026793	0.0490981
