# Supplementary material for: A trans-ethnic two-stage polygenetic scoring analysis detects genetic correlation between osteoporosis and schizophrenia
Source: Clin Transl Med. 2020 Feb 27;9:21. doi: 10.1186/s40169-020-00272-y (PMC7046891; doi:10.1186/s40169-020-00272-y)
Supplement: Supplementary file 4 — Additional file 4: Table S4. FUMA gene set enrichment analysis results for the association between hip total BMD and SCZ. [file 40169_2020_272_MOESM4_ESM.xlsx]

## Sheet: Sheet1
Table S4. FUMA gene set enrichment analysis results for the association between hip total BMD and SCZ
Category	GeneSet	P-value	adjusted P
GO biological processes	GO_SYNAPSE_ORGANIZATION	1.61764e-09	1.18897e-05
	GO_SYNAPTIC_SIGNALING	2.55382e-08	9.38529e-05
	GO_CELL_CELL_SIGNALING	8.14287e-07	0.00173821
	GO_CELL_CELL_ADHESION	9.45966e-07	0.00173821
	GO_BIOLOGICAL_ADHESION	1.55788e-06	0.00229008
	GO_REGULATION_OF_TRANSPORT	4.28394e-06	0.00524782
	GO_REGULATION_OF_SYSTEM_PROCESS	7.69608e-06	0.00743149
	GO_NEURON_PROJECTION_EXTENSION_INVOLVED_IN_NEURON_PROJECTION_GUIDANCE	8.0887e-06	0.00743149
	GO_DEVELOPMENTAL_CELL_GROWTH	1.29009e-05	0.00963125
	GO_DEVELOPMENTAL_GROWTH_INVOLVED_IN_MORPHOGENESIS	1.48867e-05	0.00963125
	GO_NEURON_DIFFERENTIATION	1.55535e-05	0.00963125
	GO_DEVELOPMENTAL_GROWTH	1.71298e-05	0.00963125
	GO_MAINTENANCE_OF_SYNAPSE_STRUCTURE	1.75787e-05	0.00963125
	GO_REGULATION_OF_TRANS_SYNAPTIC_SIGNALING	2.01671e-05	0.00963125
	GO_POSTSYNAPSE_ORGANIZATION	2.0962e-05	0.00963125
	GO_NEURON_PROJECTION_EXTENSION	2.17075e-05	0.00963125
	GO_CELL_PART_MORPHOGENESIS	2.22764e-05	0.00963125
	GO_DEVELOPMENT_OF_PRIMARY_FEMALE_SEXUAL_CHARACTERISTICS	2.84112e-05	0.0116013
	GO_CELL_MORPHOGENESIS_INVOLVED_IN_NEURON_DIFFERENTIATION	3.17199e-05	0.0122706
	GO_NEUROGENESIS	3.38062e-05	0.0124238
	GO_CELL_CELL_ADHESION_VIA_PLASMA_MEMBRANE_ADHESION_MOLECULES	4.48442e-05	0.0156955
	GO_RETINAL_GANGLION_CELL_AXON_GUIDANCE	5.0614e-05	0.0161246
	GO_ACTIN_FILAMENT_BASED_PROCESS	5.19322e-05	0.0161246
	GO_FEMALE_SEX_DIFFERENTIATION	5.26518e-05	0.0161246
	GO_AXON_EXTENSION	5.48519e-05	0.0161265
	GO_CELL_PROJECTION_ORGANIZATION	6.29082e-05	0.0177837
	GO_AXON_DEVELOPMENT	6.93645e-05	0.0188826
	GO_MOTOR_NEURON_AXON_GUIDANCE	7.64457e-05	0.020067
	GO_NEGATIVE_REGULATION_OF_RESPONSE_TO_CYTOKINE_STIMULUS	8.6683e-05	0.0219697
	GO_NEURON_DEVELOPMENT	0.000105746	0.0250427
	GO_RESPONSE_TO_CORTISOL	0.00011679	0.0250427
	GO_MAINTENANCE_OF_PRESYNAPTIC_ACTIVE_ZONE_STRUCTURE	0.00011679	0.0250427
	GO_SUBSTRATE_DEPENDENT_CEREBRAL_CORTEX_TANGENTIAL_MIGRATION	0.00011679	0.0250427
	GO_REGULATION_OF_RETINAL_GANGLION_CELL_AXON_GUIDANCE	0.00011679	0.0250427
	GO_REGULATION_OF_ION_TRANSPORT	0.000122589	0.0250427
	GO_CELLULAR_COMPONENT_MORPHOGENESIS	0.00012317	0.0250427
	GO_REGULATION_OF_TRANSMEMBRANE_TRANSPORT	0.000131671	0.0250427
	GO_CARDIAC_SEPTUM_MORPHOGENESIS	0.000134573	0.0250427
	GO_ESTABLISHMENT_OF_EPITHELIAL_CELL_POLARITY	0.000136287	0.0250427
	GO_SUBSTRATE_DEPENDENT_CELL_MIGRATION	0.000136287	0.0250427
	GO_CYTOSKELETON_ORGANIZATION	0.000150437	0.0269685
	GO_REGULATION_OF_SMALL_GTPASE_MEDIATED_SIGNAL_TRANSDUCTION	0.000158627	0.0277306
	GO_REGULATION_OF_RAS_PROTEIN_SIGNAL_TRANSDUCTION	0.000162233	0.0277306
	GO_NEGATIVE_REGULATION_OF_CHEMOKINE_MEDIATED_SIGNALING_PATHWAY	0.00017479	0.0291979
	GO_CELL_MORPHOGENESIS_INVOLVED_IN_DIFFERENTIATION	0.000212822	0.0338591
	GO_REGULATION_OF_ION_TRANSMEMBRANE_TRANSPORT	0.000222511	0.0338591
	GO_METAL_ION_TRANSPORT	0.000239118	0.0338591
	GO_REGULATION_OF_CELLULAR_LOCALIZATION	0.000241445	0.0338591
	GO_LUTEOLYSIS	0.000244154	0.0338591
	GO_BRAINSTEM_DEVELOPMENT	0.000244154	0.0338591
	GO_REGULATION_OF_PANCREATIC_JUICE_SECRETION	0.000244154	0.0338591
	GO_NEGATIVE_REGULATION_OF_RESPONSE_TO_INTERFERON_GAMMA	0.000244154	0.0338591
	GO_ROUNDABOUT_SIGNALING_PATHWAY	0.000244154	0.0338591
	GO_NEGATIVE_REGULATION_OF_SIGNALING	0.000269849	0.0367295
	GO_MEMBRANE_BIOGENESIS	0.000284042	0.0379583
	GO_SEX_DIFFERENTIATION	0.000292518	0.038393
	GO_REGULATION_OF_NERVOUS_SYSTEM_DEVELOPMENT	0.00031781	0.0397886
	GO_POSITIVE_REGULATION_OF_DEVELOPMENTAL_PROCESS	0.000321526	0.0397886
	GO_PRESYNAPTIC_ACTIVE_ZONE_ORGANIZATION	0.000324805	0.0397886
	GO_XENOBIOTIC_TRANSPORT	0.000324805	0.0397886
	GO_SYNAPSE_ASSEMBLY	0.000360743	0.0432283
	GO_NEURON_PROJECTION_GUIDANCE	0.000364647	0.0432283
	GO_POSITIVE_REGULATION_OF_MULTICELLULAR_ORGANISMAL_PROCESS	0.000387765	0.0452393
	GO_PRESYNAPTIC_MEMBRANE_ASSEMBLY	0.000416665	0.0464014
	GO_REGULATION_OF_CHEMOKINE_MEDIATED_SIGNALING_PATHWAY	0.000416665	0.0464014
	GO_CEREBRAL_CORTEX_TANGENTIAL_MIGRATION	0.000416665	0.0464014
GWAS catalog reported genes	Chronotype	3.75204e-06	0.00583114
	Heel bone mineral density	6.4255e-06	0.00583114
	Body mass index	1.89636e-05	0.00844432
	Atrial fibrillation	2.0703e-05	0.00844432
	Amyotrophic lateral sclerosis (sporadic)	2.32626e-05	0.00844432
	Coronary artery calcification	3.43699e-05	0.0103969
	Smoking status (ever vs never smokers)	5.2984e-05	0.013738
	Psoriatic arthritis	6.70584e-05	0.0152139
	Intraocular pressure	7.58799e-05	0.0153025
	Night sleep phenotypes	0.000107115	0.0171817
	Coronary artery calcified atherosclerotic plaque (90 or 130 HU threshold) in type 2 diabetes	0.000109646	0.0171817
	Colorectal cancer	0.000123942	0.0171817
	Rosacea symptom severity	0.000132531	0.0171817
	Adventurousness	0.000132531	0.0171817
	Bone mineral density (spine) and age at menarche	0.00017479	0.0211496
	Inflammatory skin disease	0.000218321	0.0247658
	Emphysema annual change measurement in smokers (adjusted lung density)	0.000240465	0.0256731
	Obesity-related traits	0.000296706	0.0299178
	Immune response to smallpox vaccine (IL-6)	0.000332415	0.0317544
	Esophageal cancer (squamous cell)	0.000416665	0.035596
	Mosquito bite size	0.00042199	0.035596
	Systolic blood pressure	0.000431466	0.035596
	Autism spectrum disorder, attention deficit-hyperactivity disorder, bipolar disorder, major depressive disorder, and schizophrenia (combined)	0.00054254	0.0428135
	Post bronchodilator FEV1/FVC ratio	0.000647007	0.0489299
	Waist-hip ratio	0.00068858	0.0499909
GO cellular components	GO_CELL_JUNCTION	1.46206e-08	1.46352e-05
	GO_SYNAPSE	1.09988e-07	4.48713e-05
	GO_PLASMA_MEMBRANE_REGION	1.34479e-07	4.48713e-05
	GO_POSTSYNAPSE	2.02743e-07	5.07365e-05
	GO_SYNAPTIC_MEMBRANE	2.96048e-07	5.92687e-05
	GO_SYNAPSE_PART	7.99454e-07	0.000133376
	GO_POSTSYNAPTIC_MEMBRANE	1.82575e-06	0.000261082
	GO_GLUTAMATERGIC_SYNAPSE	3.69398e-06	0.000462209
	GO_NEURON_PART	6.16135e-06	0.000685279
	GO_CELL_SURFACE	8.58671e-06	0.000859529
	GO_CELL_CORTEX_REGION	1.11038e-05	0.00101045
	GO_PRESYNAPTIC_ACTIVE_ZONE_CYTOPLASMIC_COMPONENT	2.1581e-05	0.00180021
	GO_CELL_PROJECTION_PART	3.55454e-05	0.002737
	GO_SOMATODENDRITIC_COMPARTMENT	0.000127354	0.00866863
	GO_ANCHORING_JUNCTION	0.0001299	0.00866863
	GO_NEURON_PROJECTION	0.000160334	0.00920868
	GO_CYTOSKELETAL_PART	0.00016337	0.00920868
	GO_SPINDLE	0.000167609	0.00920868
	GO_CYTOSKELETON_OF_PRESYNAPTIC_ACTIVE_ZONE	0.00017479	0.00920868
	GO_SCHAFFER_COLLATERAL__CA1_SYNAPSE	0.000190095	0.00951427
	GO_DENDRITIC_TREE	0.00020777	0.00990369
	GO_PRESYNAPTIC_CYTOSKELETON	0.000416665	0.0189583
	GO_CELL_LEADING_EDGE	0.000466612	0.0203078
	GO_EXTRINSIC_COMPONENT_OF_MEMBRANE	0.000511957	0.0213529
	GO_EXTRACELLULAR_MATRIX_COMPONENT	0.000653551	0.0261682
	GO_INTERCALATED_DISC	0.000735031	0.027645
	GO_INTRINSIC_COMPONENT_OF_PLASMA_MEMBRANE	0.00074567	0.027645
	GO_PLASMA_MEMBRANE_PROTEIN_COMPLEX	0.000827065	0.0295676
	GO_NUCLEAR_INCLUSION_BODY	0.000894668	0.0308815
	GO_CELL_CELL_JUNCTION	0.000935619	0.0312185
	GO_AXON	0.00114785	0.0370645
	GO_NEURON_TO_NEURON_SYNAPSE	0.00122368	0.0382783
	GO_MYOSIN_COMPLEX	0.00148866	0.0451559
	GO_APICAL_JUNCTION_COMPLEX	0.00154513	0.0454903
	GO_ACTIN_CYTOSKELETON	0.00160216	0.0458216
Hallmark_gene_sets	HALLMARK_HEDGEHOG_SIGNALING	0.000261667	0.0130834
	HALLMARK_COMPLEMENT	0.000661792	0.0165448
Immunologic_signatures	GSE40274_CTRL_VS_FOXP3_AND_XBP1_TRANSDUCED_ACTIVATED_CD4_TCELL_UP	3.5455e-06	0.00998855
	GSE37301_HEMATOPOIETIC_STEM_CELL_VS_PRO_BCELL_UP	5.75694e-06	0.00998855
	GSE22432_MULTIPOTENT_PROGENITOR_VS_CDC_UP	6.15059e-06	0.00998855
	GSE37532_VISCERAL_ADIPOSE_TISSUE_VS_LN_DERIVED_TREG_CD4_TCELL_UP	3.92135e-05	0.0201694
	GSE14415_ACT_TCONV_VS_ACT_NATURAL_TREG_DN	4.70757e-05	0.0201694
	GSE25123_WT_VS_PPARG_KO_MACROPHAGE_IL4_AND_ROSIGLITAZONE_STIM_DN	5.7793e-05	0.0201694
	GSE12366_GC_BCELL_VS_PLASMA_CELL_UP	6.29448e-05	0.0201694
	GSE24634_IL4_VS_CTRL_TREATED_NAIVE_CD4_TCELL_DAY10_UP	6.29448e-05	0.0201694
	GSE5542_UNTREATED_VS_IFNG_TREATED_EPITHELIAL_CELLS_6H_DN	6.84571e-05	0.0201694
	GSE41867_DAY6_VS_DAY8_LCMV_CLONE13_EFFECTOR_CD8_TCELL_UP	6.84571e-05	0.0201694
	GSE2770_IL12_VS_TGFB_AND_IL12_TREATED_ACT_CD4_TCELL_48H_UP	7.03777e-05	0.0201694
	GSE339_EX_VIVO_VS_IN_CULTURE_CD4CD8DN_DC_UP	7.03777e-05	0.0201694
	GSE32423_CTRL_VS_IL4_MEMORY_CD8_TCELL_UP	7.03777e-05	0.0201694
	GSE20715_0H_VS_48H_OZONE_LUNG_UP	7.03777e-05	0.0201694
	GSE17721_12H_VS_24H_LPS_BMDC_UP	7.03777e-05	0.0201694
	GSE1432_CTRL_VS_IFNG_24H_MICROGLIA_UP	7.03777e-05	0.0201694
	GSE43955_TH0_VS_TGFB_IL6_TH17_ACT_CD4_TCELL_52H_DN	7.03777e-05	0.0201694
Cancer_modules	MODULE_12	3.55289e-05	0.015313
GO molecular functions	GO_CYTOSKELETAL_PROTEIN_BINDING	9.87595e-07	0.00162459
	GO_ACTIN_BINDING	1.61689e-05	0.0132989
	GO_CALCIUM_ION_BINDING	2.90917e-05	0.0159519
	GO_ROUNDABOUT_BINDING	0.00011679	0.0327265
	GO_STRUCTURAL_CONSTITUENT_OF_PRESYNAPSE	0.00011679	0.0327265
	GO_CATION_CHANNEL_ACTIVITY	0.000119367	0.0327265
	GO_METAL_ION_TRANSMEMBRANE_TRANSPORTER_ACTIVITY	0.000144106	0.033865
	GO_GATED_CHANNEL_ACTIVITY	0.000180222	0.0370582
	GO_ENZYME_REGULATOR_ACTIVITY	0.000214147	0.0391412
	GO_CELL_ADHESION_MOLECULE_BINDING	0.000294741	0.0484849
Cancer_gene_neighborhoods	MORF_MAP3K14	6.18807e-05	0.026423
Oncogenic_signatures	RPS14_DN.V1_UP	5.14542e-05	0.00364096
	ERBB2_UP.V1_UP	5.2984e-05	0.00364096
	VEGF_A_UP.V1_DN	5.7793e-05	0.00364096
	MEK_UP.V1_UP	0.000604134	0.0244569
	CAMP_UP.V1_DN	0.000647007	0.0244569
KEGG	KEGG_AXON_GUIDANCE	8.71948e-05	0.0162182
microRNA_targets	TGTATGA_MIR4853P	1.17503e-06	0.000149842
	ACCAAAG_MIR9	1.35604e-06	0.000149842
	TTGCCAA_MIR182	1.94957e-05	0.00129909
	TGCCTTA_MIR124A	2.3513e-05	0.00129909
	GCACCTT_MIR18A_MIR18B	5.94648e-05	0.00219689
	CATTTCA_MIR203	6.71821e-05	0.00219689
	ACTGTAG_MIR139	6.95847e-05	0.00219689
	TGCACTG_MIR148A_MIR152_MIR148B	9.59298e-05	0.00238806
	GTTAAAG_MIR302B	9.72513e-05	0.00238806
	AAGCACA_MIR218	0.000487921	0.0105509
	TTGCACT_MIR130A_MIR301_MIR130B	0.000525155	0.0105509
	CAGTGTT_MIR141_MIR200A	0.00072603	0.013371
	TGTTTAC_MIR30A5P_MIR30C_MIR30D_MIR30B_MIR30E5P	0.000934994	0.0142809
	GTGCCTT_MIR506	0.000954274	0.0142809
	GTGCAAA_MIR507	0.00102672	0.0142809
	AAGCCAT_MIR135A_MIR135B	0.0010678	0.0142809
	AAGCAAT_MIR137	0.00109853	0.0142809
	CAGTATT_MIR200B_MIR200C_MIR429	0.00117477	0.0144236
	CTTTGCA_MIR527	0.00135784	0.0157938
	TTGGAGA_MIR5155P_MIR519E	0.00175217	0.0193615
	GTTTGTT_MIR495	0.00197463	0.019754
	GTACTGT_MIR101	0.00197463	0.019754
	TTTGCAC_MIR19A_MIR19B	0.00209616	0.019754
	ATGCACG_MIR517B	0.00214523	0.019754
	GTCAACC_MIR3805P	0.00259645	0.0229526
	GTCTTCC_MIR7	0.00283348	0.0240846
	CTACTGT_MIR199A	0.00362115	0.0296398
	CTTTGTA_MIR524	0.00404468	0.0319241
	GGCAGTG_MIR3243P	0.00450738	0.0333033
	TGCACTT_MIR519C_MIR519B_MIR519A	0.00461136	0.0333033
	GCACTTT_MIR175P_MIR20A_MIR106A_MIR106B_MIR20B_MIR519D	0.0046715	0.0333033
	TGCTGCT_MIR15A_MIR16_MIR15B_MIR195_MIR424_MIR497	0.00497322	0.0343463
	ATTACAT_MIR3803P	0.00519231	0.0347727
	TCCAGAT_MIR5165P	0.00625127	0.0393641
	TTTGTAG_MIR520D	0.00633005	0.0393641
	TGCAAAC_MIR452	0.00641226	0.0393641
	CACCAGC_MIR138	0.0077572	0.0463336
	GGCAGCT_MIR22	0.00824113	0.0476078
	CTCTATG_MIR368	0.00842027	0.0476078
	CTGAGCC_MIR24	0.0086168	0.0476078
	AGGAAGC_MIR5163P	0.00912678	0.048067
	TAGCTTT_MIR9	0.0091349	0.048067
	CACTTTG_MIR520G_MIR520H	0.00953653	0.0490133
Transcription Factor_targets	AACTTT_UNKNOWN	1.72447e-09	1.05193e-06
	YTATTTTNR_MEF2_02	1.66415e-07	5.07565e-05
	HNF6_Q6	1.83372e-06	0.00030694
	TITF1_Q3	2.01272e-06	0.00030694
	SRY_02	3.52895e-06	0.000430532
	SOX5_01	4.5323e-06	0.000460784
	POU6F1_01	1.96211e-05	0.00170984
	MEF2_Q6_01	2.55353e-05	0.00194706
	PBX1_01	3.36637e-05	0.00228165
	MMEF2_Q6	4.48442e-05	0.00272511
	EVI1_03	4.91414e-05	0.00272511
	HAND1E47_01	6.15657e-05	0.00312407
	FREAC7_01	6.65785e-05	0.00312407
	GTGGGTGK_UNKNOWN	7.63865e-05	0.00332827
	YGCANTGCR_UNKNOWN	8.40447e-05	0.00341782
	CTTTGA_LEF1_Q2	0.000100604	0.00383551
	MEF2_01	0.000156002	0.00518244
	OCT1_03	0.000162233	0.00518244
	HP1SITEFACTOR_Q6	0.000169916	0.00518244
	SPZ1_01	0.000169916	0.00518244
	AP3_Q6	0.000237148	0.00688859
	HNF1_Q6	0.00026927	0.0072919
	TCF11_01	0.000274941	0.0072919
	PXR_Q2	0.000304718	0.00767016
	TGGAAA_NFAT_Q4_01	0.000325455	0.00767016
	TTAYRTAA_E4BP4_01	0.000343729	0.00767016
	STAT5A_03	0.000357567	0.00767016
	CTGCAGY_UNKNOWN	0.00036431	0.00767016
	HOXA4_Q2	0.000364647	0.00767016
	RTAAACA_FREAC2_01	0.000409963	0.00833592
	GATA1_05	0.000475798	0.00936247
	NKX22_01	0.000550329	0.0104145
	TGCTGAY_UNKNOWN	0.000575722	0.0104145
	TATAAA_TATA_01	0.000580481	0.0104145
	CDP_02	0.000602849	0.0105068
	WGTTNNNNNAAA_UNKNOWN	0.000696279	0.0117981
	HFH8_01	0.00077249	0.0127356
	HNF3B_01	0.00105566	0.016946
	TGACCTY_ERR1_Q2	0.00114957	0.0179804
	CART1_01	0.00118815	0.0181192
	IK3_01	0.00123493	0.0181589
	GGGNNTTTCC_NFKB_Q6_01	0.00125028	0.0181589
	EVI1_02	0.00131994	0.0187247
	CDPCR3HD_01	0.00140945	0.0195401
	NKX62_Q2	0.00157297	0.020314
	GATA1_01	0.00157297	0.020314
	IRF_Q6	0.00163046	0.020314
	HNF1_C	0.00168948	0.020314
	GATA1_03	0.00171957	0.020314
	RSRFC4_01	0.00171957	0.020314
	S8_01	0.00171957	0.020314
	CIZ_01	0.00178092	0.020314
	STAT3_02	0.00184012	0.020314
	TTANTCA_UNKNOWN	0.00185333	0.020314
	E47_02	0.00190843	0.020314
	GCGSCMNTTT_UNKNOWN	0.00191893	0.020314
	ZIC3_01	0.00194133	0.020314
	OCT1_05	0.00197463	0.020314
	PAX4_03	0.00200836	0.020314
	HSF2_01	0.0020425	0.020314
	YTAAYNGCT_UNKNOWN	0.00207332	0.020314
	HLF_01	0.00207707	0.020314
	CMYB_01	0.00211206	0.020314
	CP2_01	0.00214748	0.020314
	CDX2_Q5	0.00221962	0.020314
	TAATTA_CHX10_01	0.00222906	0.020314
	CDC5_01	0.00225634	0.020314
	CTTTAAR_UNKNOWN	0.00228201	0.020314
	ZIC1_01	0.00233111	0.020314
	USF_Q6	0.00233111	0.020314
	OSF2_Q6	0.00236917	0.0203548
	MYOD_01	0.00240768	0.0203984
	STAT6_01	0.00244664	0.0204445
	EVI1_05	0.00314571	0.0259308
	MSX1_01	0.0033439	0.027197
	TGATTTRY_GFI1_01	0.00362896	0.0291272
	TGCCAAR_NF1_Q6	0.00372283	0.0294925
	FOXJ2_01	0.00406568	0.0317957
	TGTTTGY_HNF3_Q6	0.0043082	0.0332658
	AAANWWTGC_UNKNOWN	0.00488619	0.0372572
	GCANCTGNY_MYOD_Q6	0.00503279	0.0379013
	FOXD3_01	0.00533528	0.0396893
	CEBP_C	0.00561758	0.0412858
	FOX_Q2	0.00641872	0.0462742
	OCT1_02	0.00652391	0.0462742
	RP58_01	0.00652391	0.0462742
	CAGCTG_AP4_Q5	0.00676174	0.0474099
Reactome	REACTOME_NEURONAL_SYSTEM	1.31182e-05	0.0196642
