# Supplementary material for: A trans-ethnic two-stage polygenetic scoring analysis detects genetic correlation between osteoporosis and schizophrenia
Source: Clin Transl Med. 2020 Feb 27;9:21. doi: 10.1186/s40169-020-00272-y (PMC7046891; doi:10.1186/s40169-020-00272-y)
Supplement: Supplementary file 5 — Additional file 5: Table S5. FUMA gene set enrichment analysis results for the association between spine area and SCZ. [file 40169_2020_272_MOESM5_ESM.xlsx]

## Sheet: Sheet1
Table S5. FUMA gene set enrichment analysis results for the association between spine area and SCZ
Category	GeneSet	P-value	adjusted P
GO biological processes	GO_CELL_CELL_SIGNALING	1.09453e-14	8.04478e-11
	GO_NEURON_DIFFERENTIATION	8.44509e-14	3.10357e-10
	GO_CELLULAR_COMPONENT_MORPHOGENESIS	7.01328e-13	1.40539e-09
	GO_NEUROGENESIS	7.64839e-13	1.40539e-09
	GO_SYNAPTIC_SIGNALING	4.36357e-11	6.41445e-08
	GO_SYNAPSE_ORGANIZATION	1.64966e-10	2.02083e-07
	GO_BIOLOGICAL_ADHESION	2.67305e-10	2.8067e-07
	GO_ION_TRANSPORT	4.39816e-10	4.04081e-07
	GO_REGULATION_OF_NERVOUS_SYSTEM_DEVELOPMENT	9.00498e-10	7.03525e-07
	GO_ION_TRANSMEMBRANE_TRANSPORT	9.57177e-10	7.03525e-07
	GO_NEURON_DEVELOPMENT	1.67212e-09	1.11728e-06
	GO_REGULATION_OF_NEURON_DIFFERENTIATION	2.35065e-09	1.43977e-06
	GO_HOMEOSTATIC_PROCESS	3.73021e-09	2.109e-06
	GO_TRANSMEMBRANE_TRANSPORT	7.68285e-09	3.8148e-06
	GO_REGULATION_OF_BLOOD_CIRCULATION	8.0015e-09	3.8148e-06
	GO_POSITIVE_REGULATION_OF_GENE_EXPRESSION	8.30434e-09	3.8148e-06
	GO_POSITIVE_REGULATION_OF_TRANSCRIPTION_BY_RNA_POLYMERASE_II	1.09322e-08	4.53256e-06
	GO_REGULATION_OF_SYSTEM_PROCESS	1.11001e-08	4.53256e-06
	GO_REGULATION_OF_CELL_DEVELOPMENT	2.1601e-08	8.35617e-06
	GO_CELL_PART_MORPHOGENESIS	2.32954e-08	8.56106e-06
	GO_RESPONSE_TO_LIPID	5.45763e-08	1.90083e-05
	GO_CENTRAL_NERVOUS_SYSTEM_DEVELOPMENT	5.68957e-08	1.90083e-05
	GO_CELL_CELL_ADHESION	7.28443e-08	2.32785e-05
	GO_POSITIVE_REGULATION_OF_RNA_BIOSYNTHETIC_PROCESS	9.00892e-08	2.75898e-05
	GO_CELL_MORPHOGENESIS_INVOLVED_IN_DIFFERENTIATION	9.68933e-08	2.81001e-05
	GO_CELL_MORPHOGENESIS_INVOLVED_IN_NEURON_DIFFERENTIATION	9.94018e-08	2.81001e-05
	GO_CELL_CELL_ADHESION_VIA_PLASMA_MEMBRANE_ADHESION_MOLECULES	1.12896e-07	2.89135e-05
	GO_CHEMICAL_HOMEOSTASIS	1.1317e-07	2.89135e-05
	GO_HOMOPHILIC_CELL_ADHESION_VIA_PLASMA_MEMBRANE_ADHESION_MOLECULES	1.1408e-07	2.89135e-05
	GO_CIRCULATORY_SYSTEM_PROCESS	1.5372e-07	3.76615e-05
	GO_CATION_TRANSPORT	1.91062e-07	4.3954e-05
	GO_POSITIVE_REGULATION_OF_BIOSYNTHETIC_PROCESS	1.91364e-07	4.3954e-05
	GO_POSITIVE_REGULATION_OF_MULTICELLULAR_ORGANISMAL_PROCESS	2.00053e-07	4.45572e-05
	GO_SYNAPSE_ASSEMBLY	2.16628e-07	4.68298e-05
	GO_TELENCEPHALON_DEVELOPMENT	2.35704e-07	4.94978e-05
	GO_AXON_DEVELOPMENT	2.4383e-07	4.9782e-05
	GO_HEAD_DEVELOPMENT	2.58269e-07	5.13048e-05
	GO_REGULATION_OF_MEMBRANE_POTENTIAL	4.05327e-07	7.83987e-05
	GO_CELL_PROJECTION_ORGANIZATION	5.12146e-07	9.42282e-05
	GO_NEGATIVE_REGULATION_OF_NERVOUS_SYSTEM_DEVELOPMENT	5.12806e-07	9.42282e-05
	GO_REGULATION_OF_CELL_DIFFERENTIATION	5.79836e-07	0.000103946
	GO_ANIMAL_ORGAN_MORPHOGENESIS	6.32159e-07	0.000110628
	GO_MULTICELLULAR_ORGANISMAL_SIGNALING	9.54025e-07	0.000163072
	GO_DIVALENT_INORGANIC_CATION_HOMEOSTASIS	9.89987e-07	0.000165373
	GO_NEGATIVE_REGULATION_OF_DEVELOPMENTAL_PROCESS	1.41937e-06	0.00023183
	GO_FOREBRAIN_DEVELOPMENT	1.55151e-06	0.000247905
	GO_NEGATIVE_REGULATION_OF_MULTICELLULAR_ORGANISMAL_PROCESS	1.64461e-06	0.00025719
	GO_POSITIVE_REGULATION_OF_DEVELOPMENTAL_PROCESS	1.68789e-06	0.000258459
	GO_REGULATION_OF_POSTSYNAPTIC_MEMBRANE_POTENTIAL	1.87015e-06	0.000280523
	GO_POSITIVE_REGULATION_OF_NERVOUS_SYSTEM_DEVELOPMENT	1.95505e-06	0.000287392
	GO_CELLULAR_RESPONSE_TO_HORMONE_STIMULUS	2.03889e-06	0.00029384
	GO_REGULATION_OF_NEURON_PROJECTION_DEVELOPMENT	2.38336e-06	0.000336878
	GO_SECOND_MESSENGER_MEDIATED_SIGNALING	2.44646e-06	0.000339273
	GO_CELLULAR_RESPONSE_TO_ORGANIC_CYCLIC_COMPOUND	2.49677e-06	0.000339838
	GO_REGULATION_OF_CYTOSOLIC_CALCIUM_ION_CONCENTRATION	3.032e-06	0.000405185
	GO_METAL_ION_HOMEOSTASIS	3.12376e-06	0.000409993
	GO_INORGANIC_ION_TRANSMEMBRANE_TRANSPORT	3.19741e-06	0.000412298
	GO_METAL_ION_TRANSPORT	3.28153e-06	0.000415849
	GO_SMALL_GTPASE_MEDIATED_SIGNAL_TRANSDUCTION	3.70827e-06	0.000447766
	GO_REGULATION_OF_SYNAPSE_STRUCTURE_OR_ACTIVITY	3.71185e-06	0.000447766
	GO_CALCIUM_ION_TRANSMEMBRANE_TRANSPORT	3.71616e-06	0.000447766
	GO_SYNAPTIC_TRANSMISSION_GLUTAMATERGIC	4.02137e-06	0.000476726
	GO_REGULATION_OF_CELL_COMMUNICATION_BY_ELECTRICAL_COUPLING	4.49548e-06	0.000524473
	GO_NEGATIVE_REGULATION_OF_CELL_DIFFERENTIATION	5.46756e-06	0.000627916
	GO_REGULATION_OF_SYNAPTIC_TRANSMISSION_GLUTAMATERGIC	5.8159e-06	0.000657645
	GO_RESPONSE_TO_HORMONE	6.20659e-06	0.000691188
	GO_REGULATION_OF_CELL_MORPHOGENESIS	6.93052e-06	0.000743513
	GO_TAXIS	6.95917e-06	0.000743513
	GO_REGULATION_OF_TRANSPORT	6.99626e-06	0.000743513
	GO_CELLULAR_CHEMICAL_HOMEOSTASIS	7.1467e-06	0.000743513
	GO_HEART_PROCESS	7.20346e-06	0.000743513
	GO_NEGATIVE_REGULATION_OF_CELL_DEVELOPMENT	7.28339e-06	0.000743513
	GO_REGULATION_OF_TRANS_SYNAPTIC_SIGNALING	8.68805e-06	0.000874756
	GO_BEHAVIOR	9.48806e-06	0.000942132
	GO_NEGATIVE_REGULATION_OF_TRANSCRIPTION_BY_RNA_POLYMERASE_II	9.61359e-06	0.000942132
	GO_CALCIUM_ION_TRANSMEMBRANE_IMPORT_INTO_CYTOSOL	1.08086e-05	0.0010453
	GO_CELLULAR_ION_HOMEOSTASIS	1.30276e-05	0.0012321
	GO_CATION_TRANSMEMBRANE_TRANSPORT	1.30753e-05	0.0012321
	GO_CALCIUM_MEDIATED_SIGNALING	1.34198e-05	0.00124855
	GO_POSITIVE_REGULATION_OF_SIGNALING	1.38942e-05	0.00127653
	GO_DENDRITE_DEVELOPMENT	1.46137e-05	0.00132605
	GO_CELL_SURFACE_RECEPTOR_SIGNALING_PATHWAY_INVOLVED_IN_CELL_CELL_SIGNALING	1.50503e-05	0.00134902
	GO_ANATOMICAL_STRUCTURE_FORMATION_INVOLVED_IN_MORPHOGENESIS	1.55561e-05	0.00137756
	GO_NEGATIVE_REGULATION_OF_NEURON_DIFFERENTIATION	1.58986e-05	0.00139113
	GO_CELLULAR_HOMEOSTASIS	1.63277e-05	0.00141186
	GO_RESPONSE_TO_ORGANIC_CYCLIC_COMPOUND	1.81715e-05	0.00154864
	GO_REGULATION_OF_ION_TRANSPORT	1.83309e-05	0.00154864
	GO_RESPONSE_TO_ENDOGENOUS_STIMULUS	1.98274e-05	0.00165164
	GO_GROWTH	2.00249e-05	0.00165164
	GO_NEURON_PROJECTION_GUIDANCE	2.02242e-05	0.00165164
	GO_REGULATION_OF_ION_TRANSMEMBRANE_TRANSPORT	2.19356e-05	0.00177172
	GO_MUSCLE_CELL_DIFFERENTIATION	2.22889e-05	0.00178069
	GO_CELLULAR_RESPONSE_TO_ENDOGENOUS_STIMULUS	2.25553e-05	0.00178259
	GO_ION_HOMEOSTASIS	2.53831e-05	0.00197964
	GO_DIVALENT_INORGANIC_CATION_TRANSPORT	2.55871e-05	0.00197964
	GO_STRIATED_MUSCLE_CELL_DIFFERENTIATION	2.69101e-05	0.0020603
	GO_POSITIVE_REGULATION_OF_MOLECULAR_FUNCTION	3.10581e-05	0.00235337
	GO_MAINTENANCE_OF_CELL_NUMBER	3.17869e-05	0.00236732
	GO_RESPONSE_TO_OXYGEN_CONTAINING_COMPOUND	3.18863e-05	0.00236732
	GO_MUSCLE_STRUCTURE_DEVELOPMENT	3.2791e-05	0.00241014
	GO_POSTSYNAPSE_ORGANIZATION	3.68447e-05	0.00268127
	GO_NERVOUS_SYSTEM_PROCESS	3.81832e-05	0.00275144
	GO_RESPONSE_TO_STEROID_HORMONE	3.86402e-05	0.00275734
	GO_CELLULAR_RESPONSE_TO_LIPID	4.01649e-05	0.00283858
	GO_LOCOMOTION	4.53862e-05	0.00317704
	GO_REGULATION_OF_CELL_PROJECTION_ORGANIZATION	4.63652e-05	0.00321495
	GO_REGULATION_OF_TRANSMEMBRANE_TRANSPORT	4.7639e-05	0.00325014
	GO_REGULATION_OF_CELL_MORPHOGENESIS_INVOLVED_IN_DIFFERENTIATION	4.77571e-05	0.00325014
	GO_REGULATION_OF_ANATOMICAL_STRUCTURE_SIZE	4.84017e-05	0.00326378
	GO_CYTOSOLIC_CALCIUM_ION_TRANSPORT	5.13511e-05	0.00343119
	GO_GLUTAMATE_RECEPTOR_SIGNALING_PATHWAY	5.45809e-05	0.00361414
	GO_REGULATION_OF_POSTSYNAPSE_ORGANIZATION	5.82828e-05	0.00382481
	GO_REGULATION_OF_CATION_CHANNEL_ACTIVITY	6.16172e-05	0.00400194
	GO_ACTIN_FILAMENT_BASED_PROCESS	6.20709e-05	0.00400194
	GO_POSITIVE_REGULATION_OF_SYNAPSE_ASSEMBLY	6.61128e-05	0.00422547
	GO_REGULATION_OF_HYDROLASE_ACTIVITY	7.53752e-05	0.00477593
	GO_CIRCULATORY_SYSTEM_DEVELOPMENT	8.41837e-05	0.00528846
	GO_CARDIAC_CONDUCTION	9.89909e-05	0.00616596
	GO_NEGATIVE_REGULATION_OF_RESPONSE_TO_STIMULUS	0.000100155	0.00618604
	GO_IONOTROPIC_GLUTAMATE_RECEPTOR_SIGNALING_PATHWAY	0.000103706	0.006352
	GO_CARDIAC_SEPTUM_MORPHOGENESIS	0.000105631	0.00641645
	GO_REGULATION_OF_SYNAPSE_ASSEMBLY	0.00010792	0.00650026
	GO_SENSORY_ORGAN_DEVELOPMENT	0.00010878	0.00650026
	GO_REGULATION_OF_POSTSYNAPTIC_CYTOSOLIC_CALCIUM_ION_CONCENTRATION	0.000111604	0.00661526
	GO_DEVELOPMENTAL_GROWTH	0.000116815	0.00686874
	GO_RHYTHMIC_PROCESS	0.000125396	0.00730532
	GO_REGULATION_OF_CATION_TRANSMEMBRANE_TRANSPORT	0.000126228	0.00730532
	GO_ANATOMICAL_STRUCTURE_HOMEOSTASIS	0.000127438	0.00731774
	GO_POSITIVE_REGULATION_OF_CELL_DIFFERENTIATION	0.000129621	0.00738536
	GO_NEGATIVE_REGULATION_OF_RNA_BIOSYNTHETIC_PROCESS	0.000135675	0.00767086
	GO_NEGATIVE_REGULATION_OF_NEURON_PROJECTION_DEVELOPMENT	0.000151131	0.00847951
	GO_REGULATION_OF_PHOSPHORUS_METABOLIC_PROCESS	0.000171027	0.00952311
	GO_CELL_CYCLE_ARREST	0.000179137	0.00989969
	GO_INORGANIC_ION_IMPORT_ACROSS_PLASMA_MEMBRANE	0.000185244	0.0101607
	GO_CELL_COMMUNICATION_BY_ELECTRICAL_COUPLING	0.000188692	0.0102732
	GO_REGULATION_OF_ANATOMICAL_STRUCTURE_MORPHOGENESIS	0.000193415	0.010453
	GO_MEMBRANE_ORGANIZATION	0.000196379	0.0105357
	GO_CARDIOCYTE_DIFFERENTIATION	0.000205769	0.0109594
	GO_CELL_CELL_SIGNALING_BY_WNT	0.000212138	0.0112174
	GO_CELLULAR_RESPONSE_TO_STEROID_HORMONE_STIMULUS	0.000217978	0.0114438
	GO_MUSCLE_SYSTEM_PROCESS	0.000253529	0.0131337
	GO_SENSORY_PERCEPTION_OF_MECHANICAL_STIMULUS	0.000253963	0.0131337
	GO_G_PROTEIN_COUPLED_RECEPTOR_SIGNALING_PATHWAY_COUPLED_TO_CYCLIC_NUCLEOTIDE_SECOND_MESSENGER	0.000255527	0.0131337
	GO_CALCIUM_ION_IMPORT_INTO_CYTOSOL	0.000260146	0.0132783
	GO_MUSCLE_CONTRACTION	0.000274831	0.0139311
	GO_POSITIVE_REGULATION_OF_NEURON_DIFFERENTIATION	0.000303923	0.0153002
	GO_CARDIAC_CHAMBER_MORPHOGENESIS	0.000308902	0.0154451
	GO_FOREBRAIN_CELL_MIGRATION	0.000332014	0.0164885
	GO_MULTICELLULAR_ORGANISMAL_HOMEOSTASIS	0.000349396	0.0171505
	GO_STRIATED_MUSCLE_CONTRACTION	0.000350011	0.0171505
	GO_POSITIVE_REGULATION_OF_CELL_DEVELOPMENT	0.000372803	0.0181464
	GO_RELEASE_OF_SEQUESTERED_CALCIUM_ION_INTO_CYTOSOL_BY_ENDOPLASMIC_RETICULUM	0.000396865	0.0190184
	GO_POSTSYNAPTIC_SPECIALIZATION_ORGANIZATION	0.000396865	0.0190184
	GO_NEGATIVE_REGULATION_OF_BIOSYNTHETIC_PROCESS	0.000398481	0.0190184
	GO_POSITIVE_REGULATION_OF_CATALYTIC_ACTIVITY	0.000401165	0.019023
	GO_TISSUE_HOMEOSTASIS	0.000403836	0.0190269
	GO_REGULATION_OF_TRANSPORTER_ACTIVITY	0.000413971	0.0193802
	GO_RESPONSE_TO_WOUNDING	0.000434608	0.0202175
	GO_MUSCLE_CELL_DEVELOPMENT	0.000439942	0.0203369
	GO_CARDIAC_MUSCLE_CONTRACTION	0.00044578	0.020478
	GO_WOUND_HEALING	0.000468587	0.021392
	GO_DENDRITE_MORPHOGENESIS	0.000486605	0.0220137
	GO_MITOTIC_CELL_CYCLE	0.000488195	0.0220137
	GO_DENDRITE_SELF_AVOIDANCE	0.000498201	0.0223279
	GO_REGULATION_OF_CALCIUM_MEDIATED_SIGNALING	0.000507967	0.0224327
	GO_REGULATION_OF_AXONOGENESIS	0.000509696	0.0224327
	GO_REGULATION_OF_SYNAPTIC_PLASTICITY	0.000509696	0.0224327
	GO_NEGATIVE_REGULATION_OF_CELL_PROJECTION_ORGANIZATION	0.000528465	0.0229301
	GO_HEPATICOBILIARY_SYSTEM_DEVELOPMENT	0.000530356	0.0229301
	GO_REGULATION_OF_TUBE_SIZE	0.000530356	0.0229301
	GO_REGULATION_OF_GROWTH	0.000539488	0.0231885
	GO_REGULATION_OF_SMALL_GTPASE_MEDIATED_SIGNAL_TRANSDUCTION	0.00055163	0.0235726
	GO_RESPONSE_TO_DRUG	0.000557024	0.0236655
	GO_OVULATION_CYCLE	0.000593898	0.0250343
	GO_POSITIVE_REGULATION_OF_BONE_RESORPTION	0.000600506	0.0250343
	GO_ACTIVATION_OF_ADENYLATE_CYCLASE_ACTIVITY	0.000604209	0.0250343
	GO_SARCOPLASMIC_RETICULUM_CALCIUM_ION_TRANSPORT	0.000604209	0.0250343
	GO_HEART_DEVELOPMENT	0.000606272	0.0250343
	GO_POSITIVE_REGULATION_OF_SMALL_GTPASE_MEDIATED_SIGNAL_TRANSDUCTION	0.000635132	0.0260794
	GO_CELL_JUNCTION_ORGANIZATION	0.000664365	0.0271282
	GO_REGULATION_OF_CALCIUM_ION_TRANSMEMBRANE_TRANSPORT	0.000680667	0.0276286
	GO_COAGULATION	0.00068742	0.0276286
	GO_NEUROMUSCULAR_PROCESS	0.000691655	0.0276286
	GO_POSITIVE_REGULATION_OF_TRANSPORTER_ACTIVITY	0.000691655	0.0276286
	GO_NEURAL_PRECURSOR_CELL_PROLIFERATION	0.000708704	0.0281566
	GO_POSITIVE_REGULATION_OF_TRANSCRIPTION_OF_NOTCH_RECEPTOR_TARGET	0.000715306	0.0282661
	GO_REGULATION_OF_CARDIAC_CONDUCTION	0.000723986	0.0283314
	GO_POSITIVE_REGULATION_OF_CELL_CYCLE_PHASE_TRANSITION	0.000726696	0.0283314
	GO_STEM_CELL_DIVISION	0.000732377	0.0283314
	GO_HINDBRAIN_MORPHOGENESIS	0.000732377	0.0283314
	GO_COGNITION	0.000738581	0.0284218
	GO_CARDIAC_SEPTUM_DEVELOPMENT	0.000763095	0.0292122
	GO_POSITIVE_REGULATION_OF_ION_TRANSMEMBRANE_TRANSPORT	0.000798336	0.0302489
	GO_RESPONSE_TO_NITROGEN_COMPOUND	0.000798407	0.0302489
	GO_NEGATIVE_CHEMOTAXIS	0.000803167	0.0302732
	GO_ALTERNATIVE_MRNA_SPLICING_VIA_SPLICEOSOME	0.000821813	0.030818
	GO_CELL_DIFFERENTIATION_IN_HINDBRAIN	0.00084318	0.0312999
	GO_RESPONSE_TO_MUSCLE_STRETCH	0.00084318	0.0312999
	GO_CELL_MOTILITY	0.000873255	0.0322534
	GO_POSITIVE_REGULATION_OF_TRANSMEMBRANE_TRANSPORT	0.000883733	0.0324772
	GO_CELL_CELL_JUNCTION_ORGANIZATION	0.000931521	0.0340631
	GO_VENTRICULAR_SEPTUM_MORPHOGENESIS	0.000958998	0.0344327
	GO_CEREBRAL_CORTEX_DEVELOPMENT	0.000966692	0.0344327
	GO_REGULATION_OF_SKELETAL_MUSCLE_CONTRACTION_BY_REGULATION_OF_RELEASE_OF_SEQUESTERED_CALCIUM_ION	0.000969737	0.0344327
	GO_RADIAL_GLIA_GUIDED_MIGRATION_OF_PURKINJE_CELL	0.000969737	0.0344327
	GO_PROTEIN_SIDE_CHAIN_DEGLUTAMYLATION	0.000969737	0.0344327
	GO_C_TERMINAL_PROTEIN_DEGLUTAMYLATION	0.000969737	0.0344327
	GO_SUPRAMOLECULAR_FIBER_ORGANIZATION	0.000977256	0.0345328
	GO_SIALYLATION	0.000984686	0.0346289
	GO_VESICLE_LOCALIZATION	0.00100326	0.0351141
	GO_IMPORT_ACROSS_PLASMA_MEMBRANE	0.00101199	0.0352517
	GO_REGULATION_OF_MITOTIC_CELL_CYCLE	0.00107411	0.0372394
	GO_EPITHELIUM_DEVELOPMENT	0.00108281	0.0373647
	GO_SENSORY_SYSTEM_DEVELOPMENT	0.00109061	0.0374577
	GO_CEREBELLAR_CORTEX_FORMATION	0.00114036	0.038804
	GO_MUSCLE_CELL_CELLULAR_HOMEOSTASIS	0.00114036	0.038804
	GO_REPRODUCTIVE_SYSTEM_DEVELOPMENT	0.00121411	0.0411232
	GO_NEURON_RECOGNITION	0.00123088	0.0413103
	GO_OVULATION_CYCLE_PROCESS	0.00123088	0.0413103
	GO_NEGATIVE_REGULATION_OF_BLOOD_VESSEL_DIAMETER	0.00124295	0.0415259
	GO_POSITIVE_REGULATION_OF_PHOSPHORUS_METABOLIC_PROCESS	0.00127622	0.0424445
	GO_NEURONAL_STEM_CELL_POPULATION_MAINTENANCE	0.00131072	0.0430081
	GO_RETINA_LAYER_FORMATION	0.00131072	0.0430081
	GO_REGULATION_OF_CARDIAC_MUSCLE_CONTRACTION_BY_REGULATION_OF_THE_RELEASE_OF_SEQUESTERED_CALCIUM_ION	0.00131072	0.0430081
	GO_CALCIUM_DEPENDENT_CELL_CELL_ADHESION_VIA_PLASMA_MEMBRANE_CELL_ADHESION_MOLECULES	0.00133234	0.0435232
	GO_PURINE_CONTAINING_COMPOUND_METABOLIC_PROCESS	0.00134166	0.0436337
	GO_TUBE_DEVELOPMENT	0.00138449	0.0447891
	GO_RESPONSE_TO_CORTICOSTEROID	0.00138938	0.0447891
	GO_CELL_CYCLE_PROCESS	0.00140182	0.0448141
	GO_CELL_CELL_JUNCTION_ASSEMBLY	0.00143564	0.0448141
	GO_CARDIAC_CHAMBER_DEVELOPMENT	0.00143841	0.0448141
	GO_VASCULAR_PROCESS_IN_CIRCULATORY_SYSTEM	0.00143841	0.0448141
	GO_POSITIVE_REGULATION_OF_MITOTIC_CELL_CYCLE	0.00143841	0.0448141
	GO_RETINA_MORPHOGENESIS_IN_CAMERA_TYPE_EYE	0.00143951	0.0448141
	GO_POSITIVE_REGULATION_OF_PHOSPHOLIPASE_A2_ACTIVITY	0.00144503	0.0448141
	GO_REGULATION_OF_SKELETAL_MUSCLE_CONTRACTION_BY_CALCIUM_ION_SIGNALING	0.00144503	0.0448141
	GO_MOTOR_NEURON_MIGRATION	0.00144503	0.0448141
	GO_MEMBRANE_DEPOLARIZATION_DURING_CARDIAC_MUSCLE_CELL_ACTION_POTENTIAL	0.00149627	0.0460282
	GO_REGULATION_OF_PROTEIN_MODIFICATION_PROCESS	0.0014967	0.0460282
	GO_POSITIVE_REGULATION_OF_G1_S_TRANSITION_OF_MITOTIC_CELL_CYCLE	0.00155253	0.0475463
	GO_PATTERN_SPECIFICATION_PROCESS	0.0015654	0.0477303
	GO_SODIUM_ION_TRANSPORT	0.00158466	0.0477303
	GO_FAT_CELL_DIFFERENTIATION	0.00158466	0.0477303
	GO_CELLULAR_RESPONSE_TO_XENOBIOTIC_STIMULUS	0.00159364	0.0477303
	GO_RAS_PROTEIN_SIGNAL_TRANSDUCTION	0.00159557	0.0477303
	GO_CELL_CYCLE	0.00160354	0.0477303
	GO_REGULATION_OF_METAL_ION_TRANSPORT	0.001604	0.0477303
	GO_ENDOTHELIUM_DEVELOPMENT	0.0016252	0.0478887
	GO_REGULATION_OF_NEURAL_PRECURSOR_CELL_PROLIFERATION	0.00162887	0.0478887
	GO_REGULATION_OF_CALCIUM_ION_TRANSMEMBRANE_TRANSPORTER_ACTIVITY	0.00162887	0.0478887
	GO_REGULATION_OF_CELL_POPULATION_PROLIFERATION	0.00163685	0.0479318
	GO_POSITIVE_REGULATION_OF_SYNAPTIC_TRANSMISSION	0.00164818	0.048072
	GO_CARDIAC_MUSCLE_CELL_DIFFERENTIATION	0.00169243	0.0489274
	GO_SOMATIC_STEM_CELL_DIVISION	0.00169748	0.0489274
	GO_CELLULAR_RESPONSE_TO_STEROL	0.00169748	0.0489274
GWAScatalog	Obesity-related traits	1.77857e-24	3.2281e-21
	Heel bone mineral density	4.89323e-17	4.4406e-14
	Pulse pressure	2.03133e-11	1.22895e-08
	Type 2 diabetes	4.33545e-11	1.96721e-08
	Weight	6.71649e-11	2.43809e-08
	Chronotype	9.81759e-11	2.96982e-08
	Post bronchodilator FEV1/FVC ratio	1.99716e-10	5.17834e-08
	General risk tolerance (MTAG)	4.93518e-09	1.11967e-06
	Coronary artery calcified atherosclerotic plaque (90 or 130 HU threshold) in type 2 diabetes	6.85186e-09	1.38179e-06
	Height	9.9008e-09	1.797e-06
	Alzheimer's disease (cognitive decline)	2.38457e-08	3.93454e-06
	Response to amphetamines	3.13126e-08	4.73603e-06
	Intracranial aneurysm	4.26698e-08	5.88533e-06
	Menarche (age at onset)	4.53965e-08	5.88533e-06
	Attention deficit hyperactivity disorder	4.93329e-08	5.96929e-06
	Diisocyanate-induced asthma	6.51813e-08	7.394e-06
	Amyotrophic lateral sclerosis (sporadic)	1.06727e-07	1.13947e-05
	Body mass index	1.30553e-07	1.31641e-05
	Anxiety in major depressive disorder	1.42838e-07	1.32254e-05
	3-month functional outcome in ischaemic stroke (modified Rankin score)	1.45735e-07	1.32254e-05
	Waist circumference	9.19108e-07	7.94372e-05
	Atrial fibrillation	1.01239e-06	8.35225e-05
	Schizophrenia	1.09464e-06	8.63811e-05
	Osteoarthritis biomarkers	1.17173e-06	8.8612e-05
	Major depressive disorder	1.51198e-06	0.00010977
	Spherical equivalent or myopia (age of diagnosis)	1.63971e-06	0.000110614
	Adventurousness	1.6455e-06	0.000110614
	Asthma	1.77954e-06	0.000115243
	Breast cancer	1.84135e-06	0.000115243
	Cognitive decline rate in late mild cognitive impairment	3.95362e-06	0.000239194
	Response to antipsychotic treatment	4.29588e-06	0.000251517
	Morning person	6.5433e-06	0.000371128
	Loneliness	8.69171e-06	0.000478044
	Chin dimples	9.29653e-06	0.000496271
	Diastolic blood pressure	1.023e-05	0.000517863
	Refractive astigmatism	1.02717e-05	0.000517863
	Body mass index in physically active individuals	1.11032e-05	0.000544655
	Rheumatoid arthritis	1.23116e-05	0.000588039
	Late-onset Alzheimer's disease	1.44717e-05	0.000673492
	Coronary artery disease	1.82657e-05	0.000816703
	Lung adenocarcinoma	1.84489e-05	0.000816703
	Hip circumference	1.99865e-05	0.000863701
	Myopia (pathological)	2.41886e-05	0.00102099
	Cough in response to angiotensin-converting enzyme inhibitor drugs	2.65064e-05	0.0010664
	Influenza A (H1N1) infection	2.65064e-05	0.0010664
	Body mass index (joint analysis main effects and physical activity interaction)	2.70273e-05	0.0010664
	Post bronchodilator FEV1	2.85234e-05	0.00107766
	Hand grip strength	2.87527e-05	0.00107766
	White blood cell count (basophil)	2.91145e-05	0.00107766
	QRS duration	2.97649e-05	0.00107766
	Itch intensity from mosquito bite adjusted by bite size	3.02812e-05	0.00107766
	Body mass index (change over time) in chronic obstructive pulmonary disease	3.32836e-05	0.00113981
	Lipoprotein (a) - cholesterol levels	3.32836e-05	0.00113981
	Pursuit maintenance gain	4.46115e-05	0.00149944
	Selective IgA deficiency	4.7069e-05	0.00155328
	Spontaneous preterm birth with premature rupture of membranes	5.06335e-05	0.00164107
	Diverticulitis	5.28601e-05	0.00166389
	Mild influenza (H1N1) infection	5.31711e-05	0.00166389
	Intraocular pressure	5.51666e-05	0.00169707
	Macular thickness	5.89014e-05	0.00174128
	Nose size	5.98664e-05	0.00174128
	Photic sneeze reflex	6.08696e-05	0.00174128
	Peginterferon alfa-2a treatment response in chronic hepatitis B infection	6.14004e-05	0.00174128
	Mitochondrial DNA levels	6.14004e-05	0.00174128
	Mosquito bite size	7.06394e-05	0.00197247
	Hip circumference adjusted for BMI	7.35993e-05	0.00202398
	Serum bilirubin levels x Mediterranean diet adherence interaction in metabolic syndrome	7.87043e-05	0.00213206
	Loneliness (linear analysis)	8.78006e-05	0.0023435
	Myopia	9.08025e-05	0.0023885
	Liver enzyme levels (alkaline phosphatase)	0.000103706	0.00265108
	Coronary artery aneurysm in Kawasaki disease	0.000103706	0.00265108
	Estimated glomerular filtration rate	0.000106472	0.00266529
	Glucocorticoid-induced osteonecrosis	0.000111604	0.00266529
	Response to citalopram treatment	0.000111604	0.00266529
	Liver enzyme levels (aspartate transaminase)	0.000111604	0.00266529
	Radiation response	0.000111604	0.00266529
	Night sleep phenotypes	0.000115968	0.00273352
	Basophil percentage of granulocytes	0.000126762	0.00294966
	Diffusing capacity of carbon monoxide	0.000131416	0.00301924
	Basophil percentage of white cells	0.000139706	0.00313495
	Glaucoma (primary open-angle)	0.000141038	0.00313495
	Thrombin-activatable fibrinolysis inhibitor activation peptide	0.000141634	0.00313495
	Longevity (90 years and older)	0.000152323	0.00333092
	Platelet distribution width	0.00016535	0.00357273
	Fasting blood glucose	0.000168604	0.00360019
	Coronary artery calcification	0.000184659	0.00389717
	Depression (quantitative trait)	0.000201599	0.00415798
	Renal function-related traits (eGRFcrea)	0.000201599	0.00415798
	Disease progression in age-related macular degeneration	0.000239724	0.00488875
	Manganese levels	0.000260817	0.005202
	Body fat mass	0.000260817	0.005202
	Motion sickness	0.000279044	0.00544585
	Bipolar disorder and schizophrenia	0.000279044	0.00544585
	Urinary albumin excretion	0.000283113	0.0054665
	Daytime sleep phenotypes	0.000298349	0.00570004
	Bitter alcoholic beverage consumption	0.000306081	0.00578684
	Cardiac Troponin-T levels	0.000315053	0.00589507
	vWF and FVIII levels	0.000328654	0.00608682
	Systemic juvenile idiopathic arthritis	0.000354273	0.00649501
	Coronary artery calcified atherosclerotic plaque (130 HU threshold) in type 2 diabetes	0.000396865	0.00685316
	Emphysema annual change measurement in smokers (adjusted lung density)	0.000396865	0.00685316
	Chronic kidney disease	0.000407736	0.00685316
	Response to anti-depressant treatment in major depressive disorder	0.000407791	0.00685316
	Stress sensitivity (neuroticism score x major depressive disorder status interaction)	0.000407791	0.00685316
	Pit-and-Fissure caries	0.000407791	0.00685316
	N-glycan levels	0.000407791	0.00685316
	Periodontitis (PAL4Q3)	0.000407791	0.00685316
	Anti-thyroid peroxidase (TPOAb) and anti-thyroglobulin (TgAb) levels in Hashimoto's thyroiditis	0.000407791	0.00685316
	Longevity	0.00041702	0.00694396
	Fasting blood glucose (BMI interaction)	0.000492813	0.00800208
	B-cell malignancies (chronic lymphocytic leukemia, Hodgkin lymphoma or multiple myeloma) (pleiotropy)	0.000498201	0.00800208
	QRS interval (sulfonylurea treatment interaction)	0.000498201	0.00800208
	Fasting insulin (dietary factor interaction)	0.000498201	0.00800208
	Emphysema imaging phenotypes	0.000546497	0.00870081
	Chronic mucus hypersecretion	0.000585703	0.00906313
	Venous thromboembolism adjusted for sickle cell variant rs77121243-T	0.000593898	0.00906313
	Ovarian cancer	0.000593898	0.00906313
	Number of sexual partners	0.000594322	0.00906313
	Obsessive-compulsive disorder	0.000600506	0.00906313
	Homeostasis model assessment of insulin resistance (dietary factor interaction)	0.000600506	0.00906313
	Immune response to smallpox vaccine (IL-6)	0.000604209	0.00906313
	Chronic obstructive pulmonary disease	0.000627232	0.00933136
	Coffee consumption	0.000657935	0.00950316
	Methadone dose in opioid dependence	0.000666113	0.00950316
	Feeling nervous	0.000666113	0.00950316
	Familial squamous cell lung carcinoma	0.000666113	0.00950316
	Alzheimer's disease	0.000678472	0.00950316
	PR interval	0.000678472	0.00950316
	Tuberculosis	0.000678472	0.00950316
	Blood urea nitrogen levels	0.000680667	0.00950316
	Autism spectrum disorder	0.000715306	0.00983546
	Metabolite levels (Pyroglutamine)	0.000715306	0.00983546
	Polycystic ovary syndrome	0.000732377	0.0098464
	Lipoprotein (a) levels	0.000732377	0.0098464
	Endometrial cancer	0.000732377	0.0098464
	Allergic disease (asthma, hay fever or eczema)	0.000758165	0.0101182
	Neuroticism	0.000767518	0.0101682
	Multiple sclerosis	0.000796799	0.0104796
	Lean body mass	0.000821813	0.0107309
	Cognitive ability, years of educational attainment or schizophrenia (pleiotropy)	0.000855287	0.0110882
	Initial pursuit acceleration	0.000958998	0.0123445
	Frontotemporal dementia (age at onset)	0.000969737	0.0123949
	Liver enzyme levels (alanine transaminase)	0.000984686	0.0124111
	Renal cell carcinoma	0.000984686	0.0124111
	Bipolar disorder	0.00100868	0.0126259
	Vitiligo	0.0010589	0.0130741
	Waist-hip ratio	0.0010589	0.0130741
	Systolic blood pressure	0.0011289	0.0137328
	Medication use (adrenergics, inhalants)	0.00113494	0.0137328
	Autism spectrum disorder, attention deficit-hyperactivity disorder, bipolar disorder, major depressive disorder, and schizophrenia (combined)	0.00113494	0.0137328
	Cerebrospinal fluid clusterin levels	0.00131072	0.0155885
	Plasma parathyroid hormone levels	0.00131072	0.0155885
	BMI (adjusted for smoking behaviour)	0.00131407	0.0155885
	Erectile dysfunction	0.00133234	0.0157026
	Resistant hypertension	0.00144503	0.0165995
	Frontotemporal dementia with GRN mutation (age at onset)	0.00144503	0.0165995
	Diffusing capacity of the lung for carbon monoxide traits	0.00144503	0.0165995
	Reading and spelling	0.00144503	0.0165995
	Response to fenofibrate (HDL cholesterol levels)	0.00149627	0.0169733
	C-reactive protein levels or total cholesterol levels (pleiotropy)	0.00149627	0.0169733
	Cognitive function	0.00162887	0.0183627
	Carboplatin disposition in epthelial ovarian cancer	0.00169748	0.0187861
	Adolescent idiopathic scoliosis	0.00169748	0.0187861
	Factor VIII levels	0.00169748	0.0187861
	Pancreatic cancer	0.0018332	0.0201652
	Survival in pancreatic cancer	0.00191481	0.0209361
	Visceral adipose tissue adjusted for BMI	0.00192844	0.0209588
	Neurocognitive impairment in HIV-1 infection (dichotomous)	0.00200972	0.0212072
	Short-term memory (digit-span task)	0.00200972	0.0212072
	Impulsivity	0.00200972	0.0212072
	Metabolite levels (5-HIAA/ MHPG Ratio)	0.00200972	0.0212072
	Cerebrospinal fluid beta-site APP cleaving enzyme levels	0.00200972	0.0212072
	Alcohol dependence	0.00206657	0.0216811
	Seasonality and depression	0.00214871	0.0220334
	C-reactive protein levels or LDL-cholesterol levels (pleiotropy)	0.00214871	0.0220334
	Blood sugar levels	0.00214871	0.0220334
	Periodontitis (CDC/AAP)	0.00214871	0.0220334
	Bone mineral density (hip)	0.00221138	0.0224227
	Intelligence	0.00221138	0.0224227
	Waist circumference adjusted for body mass index	0.00227695	0.0229592
	Gout	0.00236303	0.0236956
	Initial alcohol sensitivity	0.00239959	0.0237993
	Iris color (L* coordinate)	0.00239959	0.0237993
	Thiazide-induced adverse metabolic effects in hypertensive patients	0.00252169	0.0244555
	Gut microbiota (functional units)	0.00252169	0.0244555
	Alzheimer's disease (late onset)	0.00253513	0.0244555
	LDL cholesterol levels x alcohol consumption (regular vs non-regular drinkers) interaction (2df)	0.00265453	0.0244555
	Vitamin B levels in ischemic stroke	0.00266201	0.0244555
	Placental abruption	0.00266201	0.0244555
	Uterine fibroid size (maximum volume)	0.00266201	0.0244555
	Impulsivity (motor)	0.00266201	0.0244555
	Atypical femoral fracture in phosphonate treatment	0.00266201	0.0244555
	Bone mineral density (femoral neck)	0.00266201	0.0244555
	Insulin-like growth factors	0.00266201	0.0244555
	Longevity (age >90th survival percentile)	0.00266201	0.0244555
	Ulna and radius bone mineral density	0.00266201	0.0244555
	Phospholipid levels (plasma)	0.00266787	0.0244555
	Multiple myeloma	0.00266787	0.0244555
	Systemic lupus erythematosus	0.00276835	0.0251564
	Colorectal cancer	0.00277206	0.0251564
	LDL cholesterol levels x alcohol consumption (drinkers vs non-drinkers) interaction (2df)	0.00317308	0.0286525
	Pulmonary function	0.00322952	0.0288748
	Gut microbiota (bacterial taxa)	0.00322952	0.0288748
	Renal function-related traits (sCR)	0.0034001	0.0291093
	Response to bupropion and depression	0.0034001	0.0291093
	Papillary thyroid cancer	0.0034001	0.0291093
	Total ventricular volume	0.0034001	0.0291093
	Gout vs. Hyperuricemia	0.0034001	0.0291093
	Acute graft versus host disease in bone marrow transplantation (recipient effect)	0.0034001	0.0291093
	Non-response to selective serotonin reuptake inhibitors and depression	0.0034001	0.0291093
	Adverse response to chemotherapy in breast cancer (alopecia) (cyclophosphamide+doxorubicin+/-5FU)	0.0034001	0.0291093
	Putamen volume	0.0034001	0.0291093
	Trunk fat mass	0.00342555	0.0291896
	Breast cancer (estrogen-receptor negative)	0.00358086	0.0303704
	General factor of neuroticism	0.00391926	0.0330858
	Bipolar disorder (body mass index interaction)	0.00422222	0.0343647
	Depressive symptoms (SSRI exposure interaction)	0.00422222	0.0343647
	Differentiated thyroid cancer	0.00422222	0.0343647
	Folate pathway vitamin levels	0.00422222	0.0343647
	Anti-thyroglobulin (TgAb) levels in Hashimoto's thyroiditis	0.00422222	0.0343647
	Panic disorder	0.00422222	0.0343647
	Energy expenditure (24h)	0.00422222	0.0343647
	Response to citalopram or escitalopram in depression	0.00422222	0.0343647
	Intelligence (MTAG)	0.00441293	0.035648
	Diastolic blood pressure x smoking status (current vs non-current) interaction (2df test)	0.0044229	0.035648
	Offspring birth weight	0.00443882	0.035648
	Response to statin therapy	0.00452773	0.0362019
	Diverticular disease	0.00472652	0.0376256
	Diabetic retinopathy	0.00506337	0.0384498
	Periodontitis (Mean PAL)	0.00506337	0.0384498
	Cannabis dependence symptom count	0.00512664	0.0384498
	Plasma amyloid beta peptide concentrations (ABx-40)	0.00512664	0.0384498
	Severe malaria (adjusted for sickle cell variant rs334)	0.00512664	0.0384498
	Sleep duration (long sleep)	0.00512664	0.0384498
	Erythrocyte cadmium concentration in never smokers	0.00512664	0.0384498
	Whole-brain volume	0.00512664	0.0384498
	Kidney function decline traits	0.00512664	0.0384498
	Word reading	0.00512664	0.0384498
	Tonometry	0.00512664	0.0384498
	Triglyceride change in response to fenofibrate in statin-treated type 2 diabetes	0.00512664	0.0384498
	Aggressiveness in attention deficit hyperactivity disorder	0.00512664	0.0384498
	Nevus count	0.00512664	0.0384498
	Systolic blood pressure x smoking status (current vs non-current) interaction (2df test)	0.00516394	0.0385701
	Multisite chronic pain	0.00548341	0.0404568
	Serum alkaline phosphatase levels	0.00548341	0.0404568
	Heart rate	0.00548341	0.0404568
	Dental caries	0.0055646	0.0408897
	Lung cancer	0.00586381	0.042358
	Heschl's gyrus morphology	0.00592375	0.042358
	Lymphocyte counts	0.00601585	0.042358
	Anxiety/tension (special factor of neuroticism)	0.00611165	0.042358
	Alzheimer's disease in hypertension-negative individuals	0.00611165	0.042358
	Insulin resistance/response	0.00611165	0.042358
	Peak insulin response	0.00611165	0.042358
	Eye morphology	0.00611165	0.042358
	Multiple myeloma and monoclonal gammopathy	0.00611165	0.042358
	Neuritic plaque	0.00611165	0.042358
	Modified Stumvoll Insulin Sensitivity Index (BMI interaction)	0.00611165	0.042358
	Freckles	0.00611165	0.042358
	Low susceptibility to hepatitis C infection	0.00611165	0.042358
	Homeostasis model assessment of beta-cell function	0.00611165	0.042358
	LDL cholesterol levels in current drinkers	0.00613782	0.042358
	Glucose homeostasis traits	0.00613782	0.042358
	Metabolite levels (small molecules and protein measures)	0.00638466	0.0437289
	Fasting plasma glucose	0.00638466	0.0437289
	Blood protein levels	0.00654646	0.0446685
	Allergic rhinitis	0.00666538	0.0453096
	Glomerular filtration rate in non diabetics (creatinine)	0.00686636	0.0463288
	Gestational age at birth (maternal effect)	0.00686636	0.0463288
	Birth weight	0.00706007	0.0466797
	Metabolite levels (Dihydroxy docosatrienoic acid)	0.00717556	0.0466797
	Treatment resistant depression	0.00717556	0.0466797
	Digit length ratio (right hand)	0.00717556	0.0466797
	Cutaneous squamous cell carcinoma	0.00717556	0.0466797
	Pursuit maintenance gain in psychotic disorders	0.00717556	0.0466797
	Airway responsiveness in chronic obstructive pulmonary disease	0.00717556	0.0466797
	Bone ultrasound measurement (velocity of sound)	0.00717556	0.0466797
	Bipolar disorder (inflammation and infection response interaction)	0.00717556	0.0466797
	Mild to moderate chronic kidney disease	0.00717556	0.0466797
	Erosive tooth wear (severe vs non-severe)	0.00736909	0.0477675
	Glycated hemoglobin levels	0.00773911	0.0499875
Chemical_and_Genetic_pertubation	ACEVEDO_METHYLATED_IN_LIVER_CANCER_DN	3.07116e-19	1.0141e-15
	BENPORATH_ES_WITH_H3K27ME3	1.67294e-13	2.76203e-10
	MEISSNER_BRAIN_HCP_WITH_H3K4ME3_AND_H3K27ME3	2.53507e-12	2.79027e-09
	GRYDER_PAX3FOXO1_ENHANCERS_IN_TADS	1.24776e-11	9.72404e-09
	YOSHIMURA_MAPK8_TARGETS_UP	1.47245e-11	9.72404e-09
	BENPORATH_SUZ12_TARGETS	2.24738e-11	1.23681e-08
	BENPORATH_EED_TARGETS	4.55494e-11	2.14863e-08
	LIM_MAMMARY_STEM_CELL_UP	8.93397e-11	3.6875e-08
	CHARAFE_BREAST_CANCER_LUMINAL_VS_MESENCHYMAL_DN	4.13484e-10	1.51703e-07
	DACOSTA_UV_RESPONSE_VIA_ERCC3_DN	8.30866e-10	2.74352e-07
	MIKKELSEN_MEF_HCP_WITH_H3K27ME3	6.19238e-09	1.85884e-06
	WONG_ADULT_TISSUE_STEM_MODULE	1.56956e-08	4.31891e-06
	RIGGI_EWING_SARCOMA_PROGENITOR_UP	1.90662e-08	4.84281e-06
	ZHOU_INFLAMMATORY_RESPONSE_FIMA_UP	4.86499e-08	1.14744e-05
	MIKKELSEN_NPC_HCP_WITH_H3K27ME3	7.33618e-08	1.61494e-05
	LIU_PROSTATE_CANCER_DN	1.37383e-07	2.83524e-05
	MARTENS_BOUND_BY_PML_RARA_FUSION	1.68918e-07	3.22664e-05
	SMID_BREAST_CANCER_BASAL_DN	1.75892e-07	3.22664e-05
	MIKKELSEN_MCV6_HCP_WITH_H3K27ME3	3.66151e-07	6.36333e-05
	MEISSNER_NPC_HCP_WITH_H3K4ME2_AND_H3K27ME3	4.01304e-07	6.62552e-05
	DELYS_THYROID_CANCER_DN	6.91526e-07	0.000108734
	GOZGIT_ESR1_TARGETS_DN	8.44691e-07	0.000126781
	PEREZ_TP53_TARGETS	1.20779e-06	0.000173396
	MEISSNER_NPC_HCP_WITH_H3K4ME2	1.94652e-06	0.000257096
	SMID_BREAST_CANCER_NORMAL_LIKE_UP	1.94652e-06	0.000257096
	WEST_ADRENOCORTICAL_TUMOR_DN	2.56468e-06	0.000325714
	KAAB_HEART_ATRIUM_VS_VENTRICLE_DN	2.67812e-06	0.000327061
	BENPORATH_PRC2_TARGETS	2.77338e-06	0.000327061
	SCHAEFFER_PROSTATE_DEVELOPMENT_48HR_DN	3.00872e-06	0.000342579
	GENTILE_UV_LOW_DOSE_DN	3.49445e-06	0.000384622
	GOBERT_OLIGODENDROCYTE_DIFFERENTIATION_DN	3.61296e-06	0.000384838
	MULLIGHAN_MLL_SIGNATURE_2_DN	4.7258e-06	0.000487643
	EBAUER_TARGETS_OF_PAX3_FOXO1_FUSION_UP	5.40852e-06	0.000541179
	KINSEY_TARGETS_OF_EWSR1_FLII_FUSION_UP	6.33983e-06	0.000615709
	MANALO_HYPOXIA_UP	7.18478e-06	0.000677832
	FLORIO_NEOCORTEX_BASAL_RADIAL_GLIA_UP	7.61307e-06	0.000698288
	PLASARI_TGFB1_TARGETS_10HR_DN	8.69914e-06	0.00077255
	HAN_SATB1_TARGETS_DN	8.89064e-06	0.00077255
	CUI_TCF21_TARGETS_2_DN	1.05935e-05	0.000896916
	YOSHIMURA_MAPK8_TARGETS_DN	1.36099e-05	0.0011235
	BROWNE_HCMV_INFECTION_24HR_DN	1.43926e-05	0.00115913
	LINDGREN_BLADDER_CANCER_CLUSTER_3_DN	1.87651e-05	0.00147138
	TSAI_DNAJB4_TARGETS_DN	1.91609e-05	0.00147138
	DACOSTA_UV_RESPONSE_VIA_ERCC3_COMMON_DN	2.19356e-05	0.00163784
	HOELZEL_NF1_TARGETS_DN	2.23207e-05	0.00163784
	DELASERNA_MYOD_TARGETS_UP	2.32211e-05	0.00166687
	MOREIRA_RESPONSE_TO_TSA_DN	2.65064e-05	0.00183156
	CHYLA_CBFA2T3_TARGETS_UP	2.66248e-05	0.00183156
	YAUCH_HEDGEHOG_SIGNALING_PARACRINE_DN	2.79648e-05	0.0018468
	BONOME_OVARIAN_CANCER_SURVIVAL_OPTIMAL_DEBULKING	2.79648e-05	0.0018468
	CREIGHTON_ENDOCRINE_THERAPY_RESISTANCE_5	3.62767e-05	0.00234874
	SENESE_HDAC3_TARGETS_UP	3.71729e-05	0.00236048
	GRYDER_PAX3FOXO1_ENHANCERS_KO_DOWN	4.07147e-05	0.00248027
	CREIGHTON_ENDOCRINE_THERAPY_RESISTANCE_3	4.09905e-05	0.00248027
	SETLUR_PROSTATE_CANCER_TMPRSS2_ERG_FUSION_DN	4.13128e-05	0.00248027
	PILON_KLF1_TARGETS_DN	4.39248e-05	0.00259
	BURTON_ADIPOGENESIS_2	5.13791e-05	0.00297638
	XU_GH1_AUTOCRINE_TARGETS_DN	5.63831e-05	0.00320995
	BRUINS_UVC_RESPONSE_EARLY_LATE	5.78897e-05	0.00323986
	CHARAFE_BREAST_CANCER_LUMINAL_VS_BASAL_DN	5.94413e-05	0.00327125
	HORIUCHI_WTAP_TARGETS_UP	6.16564e-05	0.00333753
	CHANDRAN_METASTASIS_DN	7.65563e-05	0.00407724
	PHONG_TNF_RESPONSE_VIA_P38_COMPLETE	9.56047e-05	0.0050109
	BOQUEST_STEM_CELL_CULTURED_VS_FRESH_UP	0.000110172	0.0056842
	CHEN_NEUROBLASTOMA_COPY_NUMBER_GAINS	0.000139706	0.00690375
	MARTINEZ_RESPONSE_TO_TRABECTEDIN	0.000139706	0.00690375
	GRAESSMANN_APOPTOSIS_BY_SERUM_DEPRIVATION_UP	0.000140082	0.00690375
	ZWANG_TRANSIENTLY_UP_BY_2ND_EGF_PULSE_ONLY	0.000143707	0.00691828
	BLALOCK_ALZHEIMERS_DISEASE_UP	0.000145133	0.00691828
	BLALOCK_ALZHEIMERS_DISEASE_DN	0.000146662	0.00691828
	LINDGREN_BLADDER_CANCER_CLUSTER_2B	0.00015162	0.00705142
	HADDAD_T_LYMPHOCYTE_AND_NK_PROGENITOR_UP	0.000161952	0.00742728
	LEE_DIFFERENTIATING_T_LYMPHOCYTE	0.000173	0.00782529
	WANG_SMARCE1_TARGETS_UP	0.000175576	0.00783448
	THUM_SYSTOLIC_HEART_FAILURE_DN	0.000208574	0.00917183
	LEE_TARGETS_OF_PTCH1_AND_SUFU_DN	0.000211102	0.00917183
	TAKADA_GASTRIC_CANCER_COPY_NUMBER_DN	0.00021602	0.00926362
	HOQUE_METHYLATED_IN_CANCER	0.000220243	0.00932362
	BUYTAERT_PHOTODYNAMIC_THERAPY_STRESS_UP	0.000250424	0.0104671
	SABATES_COLORECTAL_ADENOMA_SIZE_DN	0.000260146	0.0107375
	SMID_BREAST_CANCER_LUMINAL_B_DN	0.000275092	0.0112142
	MEISSNER_NPC_HCP_WITH_H3_UNMETHYLATED	0.000294348	0.0118529
	RODRIGUES_THYROID_CARCINOMA_POORLY_DIFFERENTIATED_DN	0.000323909	0.0128861
	ACEVEDO_LIVER_CANCER_WITH_H3K27ME3_DN	0.000330433	0.0129892
	KONDO_PROSTATE_CANCER_HCP_WITH_H3K27ME3	0.000344249	0.0133731
	VECCHI_GASTRIC_CANCER_ADVANCED_VS_EARLY_UP	0.000392888	0.0150851
	RIGGINS_TAMOXIFEN_RESISTANCE_DN	0.000403836	0.0151381
	MAHADEVAN_GIST_MORPHOLOGICAL_SWITCH	0.000407791	0.0151381
	VERHAAK_GLIOBLASTOMA_PRONEURAL	0.000408094	0.0151381
	DODD_NASOPHARYNGEAL_CARCINOMA_UP	0.000412607	0.0151381
	VECCHI_GASTRIC_CANCER_EARLY_DN	0.000427196	0.0155011
	BILBAN_B_CLL_LPL_UP	0.000448707	0.0161047
	FORTSCHEGGER_PHF8_TARGETS_UP	0.000491348	0.0173114
	TARTE_PLASMA_CELL_VS_B_LYMPHOCYTE_DN	0.000492813	0.0173114
	HOELZEL_NF1_TARGETS_UP	0.000530356	0.0184104
	KONDO_EZH2_TARGETS	0.000538711	0.0184104
	GRYDER_PAX3FOXO1_TOP_ENHANCERS	0.000540827	0.0184104
	HADDAD_B_LYMPHOCYTE_PROGENITOR	0.000549317	0.0185086
	HOLLERN_ADENOMYOEPITHELIAL_BREAST_TUMOR	0.000600506	0.0198347
	LEE_BMP2_TARGETS_UP	0.000600687	0.0198347
	SENESE_HDAC1_AND_HDAC2_TARGETS_UP	0.000729775	0.0238586
	MASSARWEH_TAMOXIFEN_RESISTANCE_UP	0.000737382	0.0238709
	RIGGI_EWING_SARCOMA_PROGENITOR_DN	0.000774328	0.0248236
	IWANAGA_CARCINOGENESIS_BY_KRAS_PTEN_DN	0.000792564	0.0250194
	PAPASPYRIDONOS_UNSTABLE_ATEROSCLEROTIC_PLAQUE_DN	0.000803167	0.0250194
	ULE_SPLICING_VIA_NOVA2	0.000803167	0.0250194
	HERNANDEZ_ABERRANT_MITOSIS_BY_DOCETACEL_2NM_UP	0.000821813	0.025361
	BOYAULT_LIVER_CANCER_SUBCLASS_G6_DN	0.00084318	0.0256656
	FULCHER_INFLAMMATORY_RESPONSE_LECTIN_VS_LPS_UP	0.000847229	0.0256656
	SABATES_COLORECTAL_ADENOMA_DN	0.00086261	0.0257752
	YAGI_AML_WITH_INV_16_TRANSLOCATION	0.00087399	0.0257752
	MORI_MATURE_B_LYMPHOCYTE_DN	0.000874264	0.0257752
	ONKEN_UVEAL_MELANOMA_DN	0.000923177	0.0269764
	FISCHER_G1_S_CELL_CYCLE	0.000942903	0.027291
	PEDRIOLI_MIR31_TARGETS_DN	0.000950474	0.027291
	CREIGHTON_ENDOCRINE_THERAPY_RESISTANCE_1	0.000991935	0.0282359
	HAMAI_APOPTOSIS_VIA_TRAIL_UP	0.00102471	0.0289197
	HATADA_METHYLATED_IN_LUNG_CANCER_UP	0.00111502	0.0309726
	BRUINS_UVC_RESPONSE_VIA_TP53_GROUP_A	0.00112117	0.0309726
	ZHENG_BOUND_BY_FOXP3	0.00112826	0.0309726
	LANDIS_ERBB2_BREAST_TUMORS_65_UP	0.00114036	0.0309726
	GRAESSMANN_APOPTOSIS_BY_DOXORUBICIN_DN	0.00114436	0.0309726
	HAN_SATB1_TARGETS_UP	0.00116639	0.0310506
	TAYLOR_METHYLATED_IN_ACUTE_LYMPHOBLASTIC_LEUKEMIA	0.00117472	0.0310506
	PEREZ_TP53_AND_TP63_TARGETS	0.00117545	0.0310506
	VERHAAK_GLIOBLASTOMA_CLASSICAL	0.00120616	0.0313601
	MULLIGHAN_NPM1_SIGNATURE_3_DN	0.00120616	0.0313601
	SILIGAN_BOUND_BY_EWS_FLT1_FUSION	0.00123088	0.0315709
	HUANG_DASATINIB_RESISTANCE_UP	0.00124295	0.0315709
	SMID_BREAST_CANCER_RELAPSE_IN_BRAIN_DN	0.00124295	0.0315709
	PEPPER_CHRONIC_LYMPHOCYTIC_LEUKEMIA_DN	0.00131072	0.0321124
	MULLIGAN_NTF3_SIGNALING_VIA_INSR_AND_IGF1R_UP	0.00131072	0.0321124
	WANG_NFKB_TARGETS	0.00131072	0.0321124
	MCLACHLAN_DENTAL_CARIES_DN	0.00131407	0.0321124
	LINDGREN_BLADDER_CANCER_HIGH_RECURRENCE	0.00133234	0.0321124
	EBAUER_MYOGENIC_TARGETS_OF_PAX3_FOXO1_FUSION	0.00133234	0.0321124
	ASTON_MAJOR_DEPRESSIVE_DISORDER_UP	0.00133234	0.0321124
	IVANOVA_HEMATOPOIESIS_STEM_CELL_AND_PROGENITOR	0.0013803	0.0330052
	PASQUALUCCI_LYMPHOMA_BY_GC_STAGE_DN	0.00138938	0.0330052
	IKEDA_MIR30_TARGETS_DN	0.00149627	0.0352906
	KIM_WT1_TARGETS_12HR_DN	0.00153928	0.0354385
	SMID_BREAST_CANCER_LUMINAL_B_UP	0.00154052	0.0354385
	DACOSTA_UV_RESPONSE_VIA_ERCC3_TTD_DN	0.00154547	0.0354385
	LEIN_CEREBELLUM_MARKERS	0.00154547	0.0354385
	CHIANG_LIVER_CANCER_SUBCLASS_CTNNB1_DN	0.00159364	0.0360641
	RODWELL_AGING_KIDNEY_UP	0.00159459	0.0360641
	GRESHOCK_CANCER_COPY_NUMBER_UP	0.00161385	0.0360975
	MULLIGHAN_NPM1_MUTATED_SIGNATURE_1_DN	0.0016252	0.0360975
	SMID_BREAST_CANCER_LUMINAL_A_UP	0.00162887	0.0360975
	CHARAFE_BREAST_CANCER_BASAL_VS_MESENCHYMAL_DN	0.00167159	0.0365535
	WINTER_HYPOXIA_DN	0.00167159	0.0365535
	DACOSTA_UV_RESPONSE_VIA_ERCC3_XPCS_DN	0.00171552	0.0372675
	ZHAN_MULTIPLE_MYELOMA_CD1_VS_CD2_DN	0.00179684	0.0387788
	BHAT_ESR1_TARGETS_NOT_VIA_AKT1_DN	0.00189891	0.0407156
	CHIANG_LIVER_CANCER_SUBCLASS_POLYSOMY7_DN	0.00191481	0.0407917
	HAHTOLA_MYCOSIS_FUNGOIDES_SKIN_UP	0.00194302	0.0411273
	HE_PTEN_TARGETS_DN	0.00200972	0.0422682
	PANGAS_TUMOR_SUPPRESSION_BY_SMAD1_AND_SMAD5_UP	0.00206077	0.0429171
	ROVERSI_GLIOMA_COPY_NUMBER_DN	0.00206657	0.0429171
	MARSON_BOUND_BY_FOXP3_STIMULATED	0.00208645	0.0429923
	BOYLAN_MULTIPLE_MYELOMA_D_UP	0.00209623	0.0429923
	BHAT_ESR1_TARGETS_VIA_AKT1_UP	0.00216942	0.0439473
	HELLER_HDAC_TARGETS_SILENCED_BY_METHYLATION_DN	0.00216942	0.0439473
	ZWANG_CLASS_3_TRANSIENTLY_INDUCED_BY_EGF	0.00227695	0.0458444
	ZHOU_INFLAMMATORY_RESPONSE_LPS_UP	0.00234504	0.0469292
	SENESE_HDAC1_AND_HDAC2_TARGETS_DN	0.00240175	0.0477745
	DOANE_RESPONSE_TO_ANDROGEN_UP	0.0024979	0.0483873
	PETROVA_PROX1_TARGETS_DN	0.00252169	0.0483873
	XU_GH1_EXOGENOUS_TARGETS_UP	0.00252169	0.0483873
	RODRIGUES_THYROID_CARCINOMA_ANAPLASTIC_DN	0.00252282	0.0483873
	MIYAGAWA_TARGETS_OF_EWSR1_ETS_FUSIONS_DN	0.00253185	0.0483873
	GUO_TARGETS_OF_IRS1_AND_IRS2	0.00253513	0.0483873
	TURASHVILI_BREAST_LOBULAR_CARCINOMA_VS_LOBULAR_NORMAL_UP	0.00253513	0.0483873
GO cellular components	GO_SYNAPSE	4.26283e-18	4.26709e-15
	GO_PLASMA_MEMBRANE_REGION	1.77804e-16	8.11701e-14
	GO_NEURON_PART	2.7012e-16	8.11701e-14
	GO_POSTSYNAPTIC_MEMBRANE	3.24356e-16	8.11701e-14
	GO_SYNAPTIC_MEMBRANE	6.86871e-16	1.37512e-13
	GO_POSTSYNAPSE	1.64406e-13	2.74284e-11
	GO_SYNAPSE_PART	2.59991e-13	3.71787e-11
	GO_CELL_JUNCTION	3.57916e-12	4.47843e-10
	GO_NEURON_PROJECTION	9.43206e-11	1.04906e-08
	GO_EXTRACELLULAR_MATRIX	1.38336e-10	1.38474e-08
	GO_INTRINSIC_COMPONENT_OF_PLASMA_MEMBRANE	2.66641e-10	2.42644e-08
	GO_CELL_SURFACE	1.33437e-08	1.11309e-06
	GO_COLLAGEN_CONTAINING_EXTRACELLULAR_MATRIX	3.27443e-08	2.52131e-06
	GO_TRANSPORTER_COMPLEX	5.44345e-08	3.89206e-06
	GO_PLASMA_MEMBRANE_PROTEIN_COMPLEX	8.54923e-08	5.70518e-06
	GO_NEURON_TO_NEURON_SYNAPSE	4.17244e-07	2.61039e-05
	GO_MEMBRANE_PROTEIN_COMPLEX	6.81718e-07	4.01412e-05
	GO_POSTSYNAPTIC_SPECIALIZATION_MEMBRANE	8.12831e-07	4.52024e-05
	GO_SOMATODENDRITIC_COMPARTMENT	8.9928e-07	4.73779e-05
	GO_INTRINSIC_COMPONENT_OF_SYNAPTIC_MEMBRANE	1.03531e-06	5.1817e-05
	GO_SCHAFFER_COLLATERAL__CA1_SYNAPSE	1.67858e-06	8.00124e-05
	GO_GLUTAMATERGIC_SYNAPSE	2.82884e-06	0.000128712
	GO_GABA_ERGIC_SYNAPSE	8.48908e-06	0.000349857
	GO_DENDRITIC_TREE	8.62902e-06	0.000349857
	GO_CELL_PROJECTION_PART	8.73769e-06	0.000349857
	GO_WEIBEL_PALADE_BODY	9.65188e-06	0.000371597
	GO_POSTSYNAPTIC_DENSITY_MEMBRANE	1.01666e-05	0.000376919
	GO_RECEPTOR_COMPLEX	1.31478e-05	0.000470034
	GO_CATION_CHANNEL_COMPLEX	1.46137e-05	0.000504423
	GO_GOLGI_APPARATUS	1.55557e-05	0.000519041
	GO_PLASMA_MEMBRANE_RECEPTOR_COMPLEX	2.00915e-05	0.000648759
	GO_ENDOPLASMIC_RETICULUM	3.20646e-05	0.000974573
	GO_INTRINSIC_COMPONENT_OF_POSTSYNAPTIC_MEMBRANE	3.21288e-05	0.000974573
	GO_BASEMENT_MEMBRANE	4.16414e-05	0.00122597
	GO_GOLGI_APPARATUS_PART	4.37766e-05	0.00125201
	GO_CELL_LEADING_EDGE	5.22793e-05	0.00145366
	GO_I_BAND	6.96253e-05	0.00188365
	GO_G_PROTEIN_COUPLED_RECEPTOR_COMPLEX	7.87043e-05	0.00207324
	GO_CONTRACTILE_FIBER	0.000106614	0.00273643
	GO_CELL_CELL_ADHERENS_JUNCTION	0.000121095	0.00292724
	GO_INTRINSIC_COMPONENT_OF_POSTSYNAPTIC_SPECIALIZATION_MEMBRANE	0.000122322	0.00292724
	GO_WHOLE_MEMBRANE	0.000122821	0.00292724
	GO_ANCHORING_JUNCTION	0.000155285	0.00361488
	GO_NEUROTRANSMITTER_RECEPTOR_COMPLEX	0.000201855	0.00459219
	GO_GOLGI_MEMBRANE	0.00020841	0.00463597
	GO_PRESYNAPTIC_MEMBRANE	0.000224055	0.00487562
	GO_APICAL_PLASMA_MEMBRANE	0.000337135	0.00718027
	GO_SPECIFIC_GRANULE_LUMEN	0.00038705	0.0080716
	GO_PRESYNAPSE	0.000403824	0.00824956
	GO_APICAL_PART_OF_CELL	0.000469334	0.00939606
	GO_SUPRAMOLECULAR_COMPLEX	0.000521173	0.0102293
	GO_CLATHRIN_COATED_VESICLE	0.000547788	0.0105449
	GO_TRANS_GOLGI_NETWORK	0.000573206	0.010826
	GO_LAMELLIPODIUM	0.000630884	0.0116947
	GO_KAINATE_SELECTIVE_GLUTAMATE_RECEPTOR_COMPLEX	0.000969737	0.0176492
	GO_ENDOPLASMIC_RETICULUM_PART	0.0010713	0.0191495
	GO_AXON	0.00112735	0.0197978
	GO_SPECIFIC_GRANULE	0.00116346	0.0200797
	GO_ACTIN_CYTOSKELETON	0.00143266	0.0238205
	GO_EXTRINSIC_COMPONENT_OF_PRESYNAPTIC_MEMBRANE	0.00144503	0.0238205
	GO_BASOLATERAL_PLASMA_MEMBRANE	0.0014516	0.0238205
	GO_ORGANELLE_SUBCOMPARTMENT	0.00147557	0.0238234
	GO_MEMBRANE_REGION	0.0016509	0.026231
	GO_CELL_CELL_JUNCTION	0.00192451	0.0301005
	GO_G_PROTEIN_COUPLED_RECEPTOR_DIMERIC_COMPLEX	0.00200972	0.0308752
	GO_CYTOPLASMIC_VESICLE_PART	0.00205251	0.0308752
	GO_INTRINSIC_COMPONENT_OF_POSTSYNAPTIC_DENSITY_MEMBRANE	0.00206657	0.0308752
	GO_SECRETORY_VESICLE	0.0022378	0.0329417
	GO_NUCLEAR_ENVELOPE	0.00252055	0.0365662
	GO_CATENIN_COMPLEX	0.00295393	0.0422412
	GO_POTASSIUM_CHANNEL_COMPLEX	0.00303714	0.0428194
	GO_NUCLEAR_MEMBRANE	0.00349849	0.0486387
Hallmark_gene_sets	HALLMARK_MYOGENESIS	9.05056e-07	4.52528e-05
	HALLMARK_UV_RESPONSE_DN	1.52193e-05	0.000380482
	HALLMARK_KRAS_SIGNALING_UP	0.000912934	0.0117863
	HALLMARK_IL2_STAT5_SIGNALING	0.000942903	0.0117863
	HALLMARK_HYPOXIA	0.00407557	0.0291112
	HALLMARK_GLYCOLYSIS	0.00407557	0.0291112
	HALLMARK_HEME_METABOLISM	0.00407557	0.0291112
Immunologic_signatures	GSE36826_NORMAL_VS_STAPH_AUREUS_INF_IL1R_KO_SKIN_UP	1.43008e-08	6.96734e-05
	GSE3982_MEMORY_CD4_TCELL_VS_BCELL_UP	5.86839e-07	0.00099115
	GSE10325_CD4_TCELL_VS_BCELL_UP	7.71241e-07	0.00099115
	GSE29949_CD8_POS_DC_SPLEEN_VS_MONOCYTE_BONE_MARROW_DN	8.13752e-07	0.00099115
	GSE29614_CTRL_VS_DAY3_TIV_FLU_VACCINE_PBMC_DN	2.15845e-06	0.00184968
	GSE24671_CTRL_VS_SENDAI_VIRUS_INFECTED_MOUSE_SPLENOCYTES_UP	2.27793e-06	0.00184968
	GSE24574_BCL6_HIGH_TFH_VS_TFH_CD4_TCELL_UP	4.23434e-06	0.00263635
	GSE29949_DC_BRAIN_VS_MONOCYTE_BONE_MARROW_DN	5.40852e-06	0.00263635
	GSE19825_NAIVE_VS_IL2RAHIGH_DAY3_EFF_CD8_TCELL_UP	5.67475e-06	0.00263635
	GSE3982_MAST_CELL_VS_NKCELL_DN	5.67475e-06	0.00263635
	GSE16385_MONOCYTE_VS_MACROPHAGE_DN	5.95235e-06	0.00263635
	GSE37301_PRO_BCELL_VS_CD4_TCELL_DN	1.31075e-05	0.00532164
	GSE45365_WT_VS_IFNAR_KO_CD11B_DC_MCMV_INFECTION_DN	1.74746e-05	0.00654893
	GSE32034_UNTREATED_VS_ROSIGLIZATONE_TREATED_LY6C_LOW_MONOCYTE_DN	3.00567e-05	0.00724526
	GSE22886_TH1_VS_TH2_48H_ACT_UP	3.27704e-05	0.00724526
	GSE4984_LPS_VS_VEHICLE_CTRL_TREATED_DC_DN	3.27704e-05	0.00724526
	GSE36392_EOSINOPHIL_VS_NEUTROPHIL_IL25_TREATED_LUNG_UP	3.27704e-05	0.00724526
	GSE29618_LAIV_VS_TIV_FLU_VACCINE_DAY7_PDC_DN	3.27704e-05	0.00724526
	GSE23505_UNTREATED_VS_4DAY_IL6_IL1_TGFB_TREATED_CD4_TCELL_UP	3.4204e-05	0.00724526
	GSE38304_MYC_NEG_VS_POS_GC_BCELL_UP	3.56909e-05	0.00724526
	GSE40068_CXCR5POS_BCL6POS_TFH_VS_CXCR5NEG_BCL6NEG_CD4_TCELL_DN	3.56909e-05	0.00724526
	GSE40666_NAIVE_VS_EFFECTOR_CD8_TCELL_UP	3.56909e-05	0.00724526
	GSE8621_UNSTIM_VS_LPS_PRIMED_AND_LPS_STIM_MACROPHAGE_DN	3.56909e-05	0.00724526
	GSE21774_CD62L_POS_CD56_BRIGHT_VS_CD62L_NEG_CD56_DIM_NK_CELL_UP	3.56909e-05	0.00724526
	GSE45365_NK_CELL_VS_BCELL_DN	5.13511e-05	0.0100073
	GSE13485_CTRL_VS_DAY1_YF17D_VACCINE_PBMC_DN	7.04058e-05	0.0127513
	GSE21063_WT_VS_NFATC1_KO_16H_ANTI_IGM_STIM_BCELL_DN	0.000107692	0.0127513
	GSE17974_0H_VS_6H_IN_VITRO_ACT_CD4_TCELL_UP	0.000112192	0.0127513
	GSE25677_MPL_VS_R848_STIM_BCELL_UP	0.000116849	0.0127513
	GSE45365_HEALTHY_VS_MCMV_INFECTION_CD11B_DC_IFNAR_KO_DN	0.000121667	0.0127513
	GSE8515_CTRL_VS_IL6_4H_STIM_MAC_DN	0.000142631	0.0127513
	GSE37301_CD4_TCELL_VS_GRANULOCYTE_MONOCYTE_PROGENITOR_DN	0.000142631	0.0127513
	GSE22611_NOD2_VS_MUTANT_NOD2_TRANSDUCED_HEK293T_CELL_DN	0.000154195	0.0127513
	GSE27241_CTRL_VS_DIGOXIN_TREATED_CD4_TCELL_IN_TH17_POLARIZING_CONDITIONS_DN	0.000154195	0.0127513
	GSE28130_ACTIVATED_VS_INDUCEED_TREG_UP	0.000154195	0.0127513
	GSE9509_LPS_VS_LPS_AND_IL10_STIM_IL10_KO_MACROPHAGE_30MIN_UP	0.000160264	0.0127513
	GSE16450_CTRL_VS_IFNA_12H_STIM_IMMATURE_NEURON_CELL_LINE_UP	0.000160264	0.0127513
	GSE360_DC_VS_MAC_DN	0.000173	0.0127513
	GSE30153_LUPUS_VS_HEALTHY_DONOR_BCELL_DN	0.000173	0.0127513
	GSE360_L_MAJOR_VS_M_TUBERCULOSIS_DC_UP	0.000173	0.0127513
	GSE360_HIGH_VS_LOW_DOSE_B_MALAYI_DC_UP	0.000179678	0.0127513
	GSE360_L_MAJOR_VS_B_MALAYI_HIGH_DOSE_DC_UP	0.000179678	0.0127513
	GSE20152_HTNFA_OVERXPRESS_ANKLE_VS_CTRL_SPHK1_KO_ANKLE_DN	0.000179678	0.0127513
	GSE45739_UNSTIM_VS_ACD3_ACD28_STIM_WT_CD4_TCELL_UP	0.000186568	0.0127513
	GSE17721_LPS_VS_CPG_1H_BMDC_DN	0.000186568	0.0127513
	GSE15330_LYMPHOID_MULTIPOTENT_VS_GRANULOCYTE_MONOCYTE_PROGENITOR_IKAROS_KO_UP	0.000186568	0.0127513
	GSE35543_IN_VIVO_NTREG_VS_IN_VITRO_ITREG_UP	0.000186568	0.0127513
	GSE21546_WT_VS_SAP1A_KO_AND_ELK1_KO_DP_THYMOCYTES_DN	0.000186568	0.0127513
	GSE15330_HSC_VS_MEGAKARYOCYTE_ERYTHROID_PROGENITOR_IKAROS_KO_DN	0.000186568	0.0127513
	GSE22229_UNTREATED_VS_IMMUNOSUPP_THERAPY_RENAL_TRANSPLANT_PATIENT_PBMC_UP	0.000186568	0.0127513
	GSE3039_CD4_TCELL_VS_NKT_CELL_UP	0.000186568	0.0127513
	GSE10325_CD4_TCELL_VS_MYELOID_UP	0.000186568	0.0127513
	GSE21670_STAT3_KO_VS_WT_CD4_TCELL_TGFB_TREATED_DN	0.000186568	0.0127513
	GSE369_SOCS3_KO_VS_IFNG_KO_LIVER_DN	0.000186568	0.0127513
	GSE22935_UNSTIM_VS_48H_MBOVIS_BCG_STIM_MACROPHAGE_UP	0.000186568	0.0127513
	GSE12963_UNINF_VS_ENV_AND_NEF_DEFICIENT_HIV1_INF_CD4_TCELL_DN	0.000188726	0.0127513
	GSE3982_MAST_CELL_VS_BCELL_UP	0.000193678	0.0127513
	GSE39916_B_CELL_SPLEEN_VS_PLASMA_CELL_BONE_MARROW_UP	0.000193678	0.0127513
	GSE24142_EARLY_THYMIC_PROGENITOR_VS_DN2_THYMOCYTE_ADULT_UP	0.000193678	0.0127513
	GSE1925_CTRL_VS_IFNG_PRIMED_MACROPHAGE_UP	0.000193678	0.0127513
	GSE7460_WT_VS_FOXP3_HET_ACT_WITH_TGFB_TCONV_UP	0.000193678	0.0127513
	GSE17721_LPS_VS_POLYIC_2H_BMDC_UP	0.000193678	0.0127513
	GSE8621_LPS_STIM_VS_LPS_PRIMED_AND_LPS_STIM_MACROPHAGE_DN	0.000193678	0.0127513
	GSE39152_CD103_NEG_VS_POS_MEMORY_CD8_TCELL_UP	0.000193678	0.0127513
	GSE41176_UNSTIM_VS_ANTI_IGM_STIM_TAK1_KO_BCELL_1H_UP	0.000193678	0.0127513
	GSE21774_CD56_BRIGHT_VS_DIM_CD62L_POSITIVE_NK_CELL_UP	0.000193678	0.0127513
	GSE7831_CPG_VS_INFLUENZA_STIM_PDC_4H_UP	0.000193678	0.0127513
	GSE36826_NORMAL_VS_STAPH_AUREUS_INF_SKIN_DN	0.000193678	0.0127513
	GSE13229_MATURE_VS_INTMATURE_NKCELL_UP	0.000193678	0.0127513
	GSE25123_CTRL_VS_IL4_AND_ROSIGLITAZONE_STIM_MACROPHAGE_DN	0.000193678	0.0127513
	GSE17721_12H_VS_24H_LPS_BMDC_UP	0.000193678	0.0127513
	GSE45365_NK_CELL_VS_CD11B_DC_MCMV_INFECTION_UP	0.000193678	0.0127513
	GSE10240_CTRL_VS_IL22_STIM_PRIMARY_BRONCHIAL_EPITHELIAL_CELLS_UP	0.000193678	0.0127513
	GSE7568_CTRL_VS_24H_TGFB_TREATED_MACROPHAGES_WITH_IL4_AND_DEXAMETHASONE_UP	0.000193678	0.0127513
	GSE21033_1H_VS_24H_POLYIC_STIM_DC_UP	0.000392888	0.025522
	GSE25088_CTRL_VS_ROSIGLITAZONE_STIM_MACROPHAGE_DN	0.000473779	0.025808
	GSE6259_FLT3L_INDUCED_VS_WT_SPLENIC_DC_33D1_POS_DN	0.000491472	0.025808
	GSE37532_VISCERAL_ADIPOSE_TISSUE_VS_LN_DERIVED_PPARG_KO_TCONV_CD4_TCELL_DN	0.000508106	0.025808
	GSE3920_UNTREATED_VS_IFNA_TREATED_ENDOTHELIAL_CELL_DN	0.000509696	0.025808
	GSE17974_IL4_AND_ANTI_IL12_VS_UNTREATED_2H_ACT_CD4_TCELL_DN	0.000547788	0.025808
	GSE40666_WT_VS_STAT4_KO_CD8_TCELL_UP	0.000547788	0.025808
	GSE6566_STRONG_VS_WEAK_DC_STIMULATED_CD4_TCELL_UP	0.00056768	0.025808
	GSE13485_DAY7_VS_DAY21_YF17D_VACCINE_PBMC_DN	0.00056768	0.025808
	GSE17974_0H_VS_4H_IN_VITRO_ACT_CD4_TCELL_UP	0.000588151	0.025808
	GSE29614_CTRL_VS_TIV_FLU_VACCINE_PBMC_2007_UP	0.000588151	0.025808
	GSE13411_NAIVE_VS_MEMORY_BCELL_UP	0.00065317	0.025808
	GSE17974_0H_VS_24H_IN_VITRO_ACT_CD4_TCELL_UP	0.00065317	0.025808
	GSE23114_PERITONEAL_CAVITY_B1A_BCELL_VS_SPLEEN_BCELL_IN_SLE2C1_MOUSE_DN	0.000676088	0.025808
	GSE18281_CORTEX_VS_MEDULLA_THYMUS_UP	0.000676088	0.025808
	GSE6259_BCELL_VS_CD8_TCELL_UP	0.000676088	0.025808
	GSE17974_CTRL_VS_ACT_IL4_AND_ANTI_IL12_24H_CD4_TCELL_UP	0.000699649	0.025808
	GSE17974_CTRL_VS_ACT_IL4_AND_ANTI_IL12_4H_CD4_TCELL_UP	0.000699649	0.025808
	GSE30971_CTRL_VS_LPS_STIM_MACROPHAGE_WBP7_HET_2H_UP	0.000723867	0.025808
	GSE29949_CD8_NEG_DC_SPLEEN_VS_MONOCYTE_BONE_MARROW_DN	0.000748755	0.025808
	GSE7348_LPS_VS_TOLERIZED_AND_LPS_STIM_MACROPHAGE_UP	0.000748755	0.025808
	GSE22611_NOD2_TRANSD_VS_CTRL_TRANSD_HEK293_MDP_STIM_2H_UP	0.000748755	0.025808
	GSE25123_WT_VS_PPARG_KO_MACROPHAGE_IL4_AND_ROSIGLITAZONE_STIM_DN	0.000748755	0.025808
	GSE17974_IL4_AND_ANTI_IL12_VS_UNTREATED_48H_ACT_CD4_TCELL_UP	0.000748755	0.025808
	GSE37301_HEMATOPOIETIC_STEM_CELL_VS_COMMON_LYMPHOID_PROGENITOR_UP	0.000774328	0.025808
	GSE37301_COMMON_LYMPHOID_PROGENITOR_VS_GRAN_MONO_PROGENITOR_DN	0.000774328	0.025808
	GSE29617_CTRL_VS_DAY7_TIV_FLU_VACCINE_PBMC_2008_UP	0.000774328	0.025808
	GSE18281_CORTICAL_THYMOCYTE_VS_WHOLE_CORTEX_THYMUS_UP	0.000800598	0.025808
	GSE3982_CENT_MEMORY_CD4_TCELL_VS_TH2_UP	0.00082758	0.025808
	GSE3982_EFF_MEMORY_VS_CENT_MEMORY_CD4_TCELL_DN	0.00082758	0.025808
	GSE3982_DC_VS_EFF_MEMORY_CD4_TCELL_DN	0.00082758	0.025808
	GSE36476_YOUNG_VS_OLD_DONOR_MEMORY_CD4_TCELL_16H_TSST_ACT_UP	0.00082758	0.025808
	GSE36476_YOUNG_VS_OLD_DONOR_MEMORY_CD4_TCELL_DN	0.00082758	0.025808
	GSE20727_CTRL_VS_H2O2_TREATED_DC_DN	0.00082758	0.025808
	GSE19512_NAUTRAL_VS_INDUCED_TREG_UP	0.00082758	0.025808
	GSE2770_IL12_AND_TGFB_ACT_VS_ACT_CD4_TCELL_6H_UP	0.000855287	0.025808
	GSE37301_HEMATOPOIETIC_STEM_CELL_VS_PRO_BCELL_UP	0.000855287	0.025808
	GSE2128_C57BL6_VS_NOD_THYMOCYTE_MIMETOPE_NEGATIVE_SELECTION_DN	0.000855287	0.025808
	GSE6875_TCONV_VS_TREG_UP	0.000855287	0.025808
	GSE29618_PRE_VS_DAY7_POST_TIV_FLU_VACCINE_MONOCYTE_UP	0.000855287	0.025808
	GSE10325_LUPUS_CD4_TCELL_VS_LUPUS_BCELL_UP	0.000855287	0.025808
	GSE40274_XBP1_VS_FOXP3_AND_XBP1_TRANSDUCED_ACTIVATED_CD4_TCELL_DN	0.000883733	0.025808
	GSE21379_WT_VS_SAP_KO_TFH_CD4_TCELL_DN	0.000883733	0.025808
	GSE24634_IL4_VS_CTRL_TREATED_NAIVE_CD4_TCELL_DAY3_UP	0.000883733	0.025808
	GSE3039_ALPHABETA_CD8_TCELL_VS_B2_BCELL_UP	0.000883733	0.025808
	GSE40666_UNTREATED_VS_IFNA_STIM_STAT4_KO_EFFECTOR_CD8_TCELL_90MIN_DN	0.000883733	0.025808
	GSE16385_ROSIGLITAZONE_IL4_VS_IL4_ALONE_STIM_MACROPHAGE_12H_DN	0.000883733	0.025808
	GSE22886_IGG_IGA_MEMORY_BCELL_VS_BLOOD_PLASMA_CELL_UP	0.000883733	0.025808
	GSE10240_CTRL_VS_IL17_AND_IL22_STIM_PRIMARY_BRONCHIAL_EPITHELIAL_CELLS_DN	0.000912934	0.025808
	GSE17721_0.5H_VS_4H_CPG_BMDC_DN	0.000912934	0.025808
	GSE39820_CTRL_VS_IL1B_IL6_CD4_TCELL_UP	0.000912934	0.025808
	GSE37534_UNTREATED_VS_ROSIGLITAZONE_TREATED_CD4_TCELL_PPARG1_AND_FOXP3_TRASDUCED_DN	0.000912934	0.025808
	GSE25123_WT_VS_PPARG_KO_MACROPHAGE_ROSIGLITAZONE_STIM_UP	0.000912934	0.025808
	GSE11961_MEMORY_BCELL_DAY7_VS_PLASMA_CELL_DAY7_UP	0.000912934	0.025808
	GSE43863_DAY6_EFF_VS_DAY150_MEM_TFH_CD4_TCELL_DN	0.000912934	0.025808
	GSE22611_MUTANT_NOD2_TRANSDUCED_VS_CTRL_HEK293T_STIMULATED_WITH_MDP_6H_DN	0.000912934	0.025808
	GSE19401_UNSTIM_VS_RETINOIC_ACID_AND_PAM2CSK4_STIM_FOLLICULAR_DC_DN	0.000912934	0.025808
	GSE40274_HELIOS_VS_FOXP3_AND_HELIOS_TRANSDUCED_ACTIVATED_CD4_TCELL_UP	0.000912934	0.025808
	GSE24972_MARGINAL_ZONE_BCELL_VS_FOLLICULAR_BCELL_IRF8_KO_UP	0.000912934	0.025808
	GSE15930_STIM_VS_STIM_AND_TRICHOSTATINA_24H_CD8_T_CELL_UP	0.000912934	0.025808
	GSE11961_MEMORY_BCELL_DAY7_VS_GERMINAL_CENTER_BCELL_DAY7_DN	0.000912934	0.025808
	GSE3982_BASOPHIL_VS_TH2_UP	0.000912934	0.025808
	GSE19888_ADENOSINE_A3R_INH_VS_ACT_IN_MAST_CELL_DN	0.000912934	0.025808
	GSE40685_NAIVE_CD4_TCELL_VS_TREG_DN	0.000942903	0.025808
	GSE36527_CD62L_HIGH_VS_CD62L_LOW_TREG_CD69_NEG_KLRG1_NEG_UP	0.000942903	0.025808
	GSE32034_UNTREATED_VS_ROSIGLIZATONE_TREATED_LY6C_HIGH_MONOCYTE_UP	0.000942903	0.025808
	GSE5679_CTRL_VS_PPARG_LIGAND_ROSIGLITAZONE_AND_RARA_AGONIST_AM580_TREATED_DC_UP	0.000942903	0.025808
	GSE32533_WT_VS_MIR17_OVEREXPRESS_ACT_CD4_TCELL_DN	0.000942903	0.025808
	GSE32533_WT_VS_MIR17_KO_ACT_CD4_TCELL_UP	0.000942903	0.025808
	GSE23568_ID3_TRANSDUCED_VS_ID3_KO_CD8_TCELL_UP	0.000942903	0.025808
	GSE26030_TH1_VS_TH17_DAY15_POST_POLARIZATION_DN	0.000942903	0.025808
	GSE3039_ALPHAALPHA_CD8_TCELL_VS_B2_BCELL_UP	0.000942903	0.025808
	GSE24142_EARLY_THYMIC_PROGENITOR_VS_DN2_THYMOCYTE_FETAL_UP	0.000942903	0.025808
	GSE29164_UNTREATED_VS_CD8_TCELL_TREATED_MELANOMA_DAY7_DN	0.000942903	0.025808
	GSE17721_LPS_VS_GARDIQUIMOD_8H_BMDC_UP	0.000942903	0.025808
	GSE7831_UNSTIM_VS_CPG_STIM_PDC_4H_DN	0.000942903	0.025808
	GSE13306_RA_VS_UNTREATED_MEM_CD4_TCELL_UP	0.000942903	0.025808
	GSE22140_HEALTHY_VS_ARTHRITIC_GERMFREE_MOUSE_CD4_TCELL_DN	0.000942903	0.025808
	GSE21379_TFH_VS_NON_TFH_CD4_TCELL_DN	0.000942903	0.025808
	GSE21774_CD62L_POS_CD56_BRIGHT_VS_CD62L_NEG_CD56_DIM_NK_CELL_DN	0.000942903	0.025808
	GSE13738_RESTING_VS_TCR_ACTIVATED_CD4_TCELL_DN	0.000942903	0.025808
	GSE1460_DP_THYMOCYTE_VS_THYMIC_STROMAL_CELL_DN	0.000942903	0.025808
	GSE7831_CPG_VS_INFLUENZA_STIM_PDC_1H_UP	0.000942903	0.025808
	GSE42088_UNINF_VS_LEISHMANIA_INF_DC_2H_UP	0.000942903	0.025808
	GSE17186_MEMORY_VS_NAIVE_BCELL_DN	0.000942903	0.025808
	GSE26488_CTRL_VS_PEPTIDE_INJECTION_HDAC7_DELTAP_TG_OT2_THYMOCYTE_UP	0.000942903	0.025808
	GSE43955_TGFB_IL6_VS_TGFB_IL6_IL23_TH17_ACT_CD4_TCELL_52H_DN	0.000942903	0.025808
	GSE8921_UNSTIM_0H_VS_TLR1_2_STIM_MONOCYTE_24H_UP	0.000942903	0.025808
	GSE17721_0.5H_VS_12H_PAM3CSK4_BMDC_UP	0.000942903	0.025808
	GSE17721_ALL_VS_24H_PAM3CSK4_BMDC_UP	0.000942903	0.025808
	GSE19923_HEB_KO_VS_HEB_AND_E2A_KO_DP_THYMOCYTE_DN	0.000942903	0.025808
	GSE4142_NAIVE_VS_MEMORY_BCELL_DN	0.000942903	0.025808
	KAECH_NAIVE_VS_MEMORY_CD8_TCELL_DN	0.000942903	0.025808
	GSE2770_IL12_VS_TGFB_AND_IL12_TREATED_ACT_CD4_TCELL_48H_UP	0.000942903	0.025808
	GSE39820_CTRL_VS_TGFBETA3_IL6_CD4_TCELL_DN	0.000942903	0.025808
	GSE40666_UNTREATED_VS_IFNA_STIM_EFFECTOR_CD8_TCELL_90MIN_UP	0.000942903	0.025808
	GSE7764_IL15_TREATED_VS_CTRL_NK_CELL_24H_DN	0.000942903	0.025808
	GSE27786_BCELL_VS_NKTCELL_DN	0.000942903	0.025808
	GSE369_PRE_VS_POST_IL6_INJECTION_IFNG_WT_LIVER_UP	0.000942903	0.025808
	GSE30971_2H_VS_4H_LPS_STIM_MACROPHAGE_WBP7_KO_UP	0.000942903	0.025808
	GSE2585_CD80_HIGH_VS_LOW_AIRE_KO_MTEC_UP	0.000942903	0.025808
	GSE2405_HEAT_KILLED_LYSATE_VS_LIVE_A_PHAGOCYTOPHILUM_STIM_NEUTROPHIL_24H_DN	0.000942903	0.025808
	GSE37301_LYMPHOID_PRIMED_MPP_VS_GRAN_MONO_PROGENITOR_UP	0.000942903	0.025808
	GSE30083_SP3_VS_SP4_THYMOCYTE_UP	0.000942903	0.025808
	GSE15624_3H_VS_6H_HALOFUGINONE_TREATED_CD4_TCELL_DN	0.00134166	0.0365172
	GSE14415_NATURAL_TREG_VS_TCONV_UP	0.00143841	0.0389329
	GSE12963_ENV_NEF_VS_ENV_NEF_AND_VPR_DEFICIENT_HIV1_INF_CD4_TCELL_UP	0.00148878	0.0400737
	GSE3720_UNSTIM_VS_LPS_STIM_VD2_GAMMADELTA_TCELL_DN	0.00164818	0.0441206
	GSE40274_CTRL_VS_FOXP3_AND_SATB1_TRANSDUCED_ACTIVATED_CD4_TCELL_UP	0.0020066	0.0485481
	GSE37301_HEMATOPOIETIC_STEM_CELL_VS_GRAN_MONO_PROGENITOR_UP	0.0020066	0.0485481
	GSE37301_CD4_TCELL_VS_RAG2_KO_NK_CELL_UP	0.0020066	0.0485481
	GSE14699_NAIVE_VS_DELETIONAL_TOLERANCE_CD8_TCELL_UP	0.00220703	0.0485481
	GSE37301_CD4_TCELL_VS_GRANULOCYTE_MONOCYTE_PROGENITOR_UP	0.00220703	0.0485481
	GSE25147_UNSTIM_VS_HELIOBACTER_PYLORI_LPS_STIM_MKN45_CELL_DN	0.00227716	0.0485481
	GSE2770_IL12_VS_TGFB_AND_IL12_TREATED_ACT_CD4_TCELL_2H_DN	0.00227716	0.0485481
	GSE14415_INDUCED_TREG_VS_TCONV_DN	0.002349	0.0485481
	GSE40274_CTRL_VS_FOXP3_AND_LEF1_TRANSDUCED_ACTIVATED_CD4_TCELL_UP	0.00242257	0.0485481
	GSE17974_IL4_AND_ANTI_IL12_VS_UNTREATED_24H_ACT_CD4_TCELL_UP	0.00242257	0.0485481
	GSE40274_CTRL_VS_FOXP3_AND_XBP1_TRANSDUCED_ACTIVATED_CD4_TCELL_UP	0.0024979	0.0485481
	GSE15659_TREG_VS_TCONV_DN	0.00257503	0.0485481
	GSE45365_BCELL_VS_CD8_TCELL_UP	0.00257503	0.0485481
	GSE37301_MULTIPOTENT_PROGENITOR_VS_CD4_TCELL_UP	0.00265397	0.0485481
	GSE2935_UV_INACTIVATED_VS_LIVE_SENDAI_VIRUS_INF_MACROPHAGE_UP	0.00265397	0.0485481
	GSE4590_LARGE_PRE_BCELL_VS_VPREB_POS_LARGE_PRE_BCELL_UP	0.00265397	0.0485481
	GSE45365_HEALTHY_VS_MCMV_INFECTION_CD8_TCELL_IFNAR_KO_DN	0.00265397	0.0485481
	GSE1791_CTRL_VS_NEUROMEDINU_IN_T_CELL_LINE_3H_UP	0.00273475	0.0485481
	GSE37301_HEMATOPOIETIC_STEM_CELL_VS_RAG2_KO_NK_CELL_UP	0.00273475	0.0485481
	GSE37416_CTRL_VS_0H_F_TULARENSIS_LVS_NEUTROPHIL_UP	0.00290197	0.0485481
	GSE18791_CTRL_VS_NEWCASTLE_VIRUS_DC_14H_DN	0.00290197	0.0485481
	GSE13946_CTRL_VS_DSS_COLITIS_GD_TCELL_FROM_COLON_DN	0.00290197	0.0485481
	GSE34156_UNTREATED_VS_6H_NOD2_LIGAND_TREATED_MONOCYTE_DN	0.00290197	0.0485481
	GSE36888_UNTREATED_VS_IL2_TREATED_STAT5_AB_KNOCKIN_TCELL_17H_UP	0.00290197	0.0485481
	GSE3565_DUSP1_VS_WT_SPLENOCYTES_DN	0.00290197	0.0485481
	GSE17974_IL4_AND_ANTI_IL12_VS_UNTREATED_24H_ACT_CD4_TCELL_DN	0.00298847	0.0485481
	GSE22045_TREG_VS_TCONV_DN	0.00298847	0.0485481
	GSE14415_INDUCED_TREG_VS_FOXP3_KO_INDUCED_TREG_UP	0.00307692	0.0485481
	GSE17974_CTRL_VS_ACT_IL4_AND_ANTI_IL12_2H_CD4_TCELL_UP	0.00307692	0.0485481
	GSE2770_UNTREATED_VS_ACT_CD4_TCELL_48H_DN	0.00316736	0.0485481
	GSE17974_0H_VS_72H_IN_VITRO_ACT_CD4_TCELL_UP	0.00316736	0.0485481
	GSE29618_BCELL_VS_MDC_UP	0.00316736	0.0485481
	GSE43863_NAIVE_VS_TH1_EFF_CD4_TCELL_D6_LCMV_UP	0.00316736	0.0485481
	GSE9509_10MIN_VS_30MIN_LPS_STIM_IL10_KO_MACROPHAGE_DN	0.00316736	0.0485481
	GSE1112_HY_CD8AB_VS_HY_CD8AA_THYMOCYTE_RTOC_CULTURE_UP	0.00316736	0.0485481
	GSE37605_C57BL6_VS_NOD_FOXP3_FUSION_GFP_TREG_UP	0.0031899	0.0485481
	GSE45365_WT_VS_IFNAR_KO_CD8A_DC_MCMV_INFECTION_DN	0.00325981	0.0485481
	GSE32255_UNSTIM_VS_4H_LPS_STIM_DC_UP	0.00325981	0.0485481
	GSE8515_IL1_VS_IL6_4H_STIM_MAC_DN	0.00325981	0.0485481
	GSE3982_EOSINOPHIL_VS_TH2_UP	0.00335432	0.0485481
	GSE6259_CD4_TCELL_VS_CD8_TCELL_UP	0.00335432	0.0485481
	GSE22611_MUTANT_NOD2_VS_CTRL_TRANSDUCED_HEK293T_CELL_DN	0.00335432	0.0485481
	GSE5542_UNTREATED_VS_IFNG_TREATED_EPITHELIAL_CELLS_6H_UP	0.00335432	0.0485481
	GSE2585_CD80_HIGH_VS_LOW_MTEC_DN	0.00335432	0.0485481
	GSE45365_CD8A_DC_VS_CD11B_DC_IFNAR_KO_MCMV_INFECTION_UP	0.00335432	0.0485481
	GSE9509_LPS_VS_LPS_AND_IL10_STIM_IL10_KO_MACROPHAGE_20MIN_UP	0.00335432	0.0485481
	GSE3982_EFF_MEMORY_VS_CENT_MEMORY_CD4_TCELL_UP	0.00345089	0.0485481
	GSE3982_MAC_VS_NEUTROPHIL_DN	0.00345089	0.0485481
	GSE37301_LYMPHOID_PRIMED_MPP_VS_RAG2_KO_NK_CELL_DN	0.00345089	0.0485481
	GSE21927_SPLEEN_VS_BONE_MARROW_MONOCYTE_BALBC_UP	0.00354957	0.0485481
	GSE21360_NAIVE_VS_PRIMARY_MEMORY_CD8_TCELL_DN	0.00354957	0.0485481
	GSE21360_TERTIARY_VS_QUATERNARY_MEMORY_CD8_TCELL_UP	0.00354957	0.0485481
	GSE29618_PRE_VS_DAY7_FLU_VACCINE_MDC_UP	0.00354957	0.0485481
	GSE3982_NKCELL_VS_TH1_UP	0.00354957	0.0485481
	GSE24814_STAT5_KO_VS_WT_PRE_BCELL_UP	0.00354957	0.0485481
	GSE22886_CD8_VS_CD4_NAIVE_TCELL_DN	0.00354957	0.0485481
	GSE25088_ROSIGLITAZONE_VS_IL4_AND_ROSIGLITAZONE_STIM_STAT6_KO_MACROPHAGE_DAY10_UP	0.00354957	0.0485481
	GSE29949_MICROGLIA_BRAIN_VS_CD8_NEG_DC_SPLEEN_UP	0.00354957	0.0485481
	GSE43863_NAIVE_VS_TFH_CD4_EFF_TCELL_D6_LCMV_UP	0.00354957	0.0485481
	GSE3982_CENT_MEMORY_CD4_TCELL_VS_NKCELL_DN	0.00365039	0.0485481
	GSE360_L_DONOVANI_VS_T_GONDII_DC_DN	0.00365039	0.0485481
	GSE22886_NAIVE_TCELL_VS_NKCELL_DN	0.00365039	0.0485481
	GSE3920_IFNA_VS_IFNG_TREATED_FIBROBLAST_DN	0.00365039	0.0485481
	GSE29949_CD8_POS_DC_SPLEEN_VS_DC_BRAIN_DN	0.00365039	0.0485481
	GSE11864_UNTREATED_VS_CSF1_IFNG_PAM3CYS_IN_MAC_UP	0.00365039	0.0485481
	GSE5542_UNTREATED_VS_IFNA_AND_IFNG_TREATED_EPITHELIAL_CELLS_6H_UP	0.00365039	0.0485481
	GSE29618_PRE_VS_DAY7_FLU_VACCINE_BCELL_DN	0.00365039	0.0485481
	GSE1460_INTRATHYMIC_T_PROGENITOR_VS_CD4_THYMOCYTE_UP	0.00375337	0.0485481
	GSE22886_NAIVE_CD4_TCELL_VS_DC_UP	0.00375337	0.0485481
	GSE20727_CTRL_VS_H2O2_TREATED_DC_UP	0.00375337	0.0485481
	GSE22611_NOD2_TRANSDUCED_VS_CTRL_HEK293T_STIMULATED_WITH_MDP_2H_UP	0.00375337	0.0485481
	GSE360_HIGH_DOSE_B_MALAYI_VS_M_TUBERCULOSIS_DC_UP	0.00375337	0.0485481
	GSE19198_6H_VS_24H_IL21_TREATED_TCELL_DN	0.00375337	0.0485481
	GSE360_LOW_DOSE_B_MALAYI_VS_M_TUBERCULOSIS_MAC_UP	0.00375337	0.0485481
	GSE13411_IGM_MEMORY_BCELL_VS_PLASMA_CELL_DN	0.00375337	0.0485481
	GSE10325_LUPUS_CD4_TCELL_VS_LUPUS_MYELOID_UP	0.00375337	0.0485481
	GSE25087_FETAL_VS_ADULT_TREG_UP	0.00375337	0.0485481
	GSE3982_DC_VS_NKCELL_DN	0.00375337	0.0485481
	GSE3982_NKCELL_VS_TH2_UP	0.00375337	0.0485481
	GSE21670_STAT3_KO_VS_WT_CD4_TCELL_UP	0.00375337	0.0485481
	GSE26030_TH1_VS_TH17_RESTIMULATED_DAY15_POST_POLARIZATION_UP	0.00385854	0.0485481
	GSE43863_LY6C_INT_CXCR5POS_VS_LY6C_LOW_CXCR5NEG_EFFECTOR_CD4_TCELL_UP	0.00385854	0.0485481
	GSE29949_MICROGLIA_VS_DC_BRAIN_DN	0.00385854	0.0485481
	GSE37301_COMMON_LYMPHOID_PROGENITOR_VS_GRAN_MONO_PROGENITOR_UP	0.00385854	0.0485481
	GSE37301_COMMON_LYMPHOID_PROGENITOR_VS_RAG2_KO_NK_CELL_DN	0.00385854	0.0485481
	GSE26023_PHD3_KO_VS_WT_NEUTROPHIL_HYPOXIA_UP	0.00385854	0.0485481
	GSE28726_NAIVE_CD4_TCELL_VS_NAIVE_VA24NEG_NKTCELL_DN	0.00385854	0.0485481
	GSE41978_ID2_KO_AND_BIM_KO_VS_BIM_KO_KLRG1_LOW_EFFECTOR_CD8_TCELL_DN	0.00385854	0.0485481
	GSE29164_DAY3_VS_DAY7_CD8_TCELL_TREATED_MELANOMA_DN	0.00385854	0.0485481
	GSE29949_MICROGLIA_BRAIN_VS_CD8_POS_DC_SPLEEN_DN	0.00385854	0.0485481
	GSE45365_NK_CELL_VS_CD11B_DC_UP	0.00385854	0.0485481
	GSE5542_UNTREATED_VS_IFNA_AND_IFNG_TREATED_EPITHELIAL_CELLS_6H_DN	0.00385854	0.0485481
	GSE20151_CTRL_VS_FUSOBACT_NUCLEATUM_NEUTROPHIL_DN	0.00385854	0.0485481
	GSE32423_CTRL_VS_IL7_MEMORY_CD8_TCELL_UP	0.00385854	0.0485481
	GSE5542_UNTREATED_VS_IFNA_TREATED_EPITHELIAL_CELLS_6H_DN	0.00385854	0.0485481
	GSE3982_BCELL_VS_BASOPHIL_UP	0.00385854	0.0485481
	GSE2128_C57BL6_VS_NOD_CD4CD8_DP_THYMOCYTE_UP	0.00385854	0.0485481
	GSE6092_IFNG_VS_IFNG_AND_B_BURGDORFERI_INF_ENDOTHELIAL_CELL_UP	0.00385854	0.0485481
	GSE5455_HEALTHY_VS_TUMOR_BEARING_MOUSE_SPLEEN_MONOCYTE_24H_INCUBATION_UP	0.00385854	0.0485481
	GSE13306_TREG_VS_TCONV_UP	0.00385854	0.0485481
	GSE11057_NAIVE_VS_CENT_MEMORY_CD4_TCELL_DN	0.00385854	0.0485481
	GSE13738_TCR_VS_BYSTANDER_ACTIVATED_CD4_TCELL_UP	0.00385854	0.0485481
	GSE2770_UNTREATED_VS_TGFB_AND_IL12_TREATED_ACT_CD4_TCELL_48H_UP	0.00396593	0.0485481
	GSE2585_CD80_HIGH_VS_LOW_AIRE_KO_MTEC_DN	0.00396593	0.0485481
	GSE360_HIGH_VS_LOW_DOSE_B_MALAYI_MAC_DN	0.00396593	0.0485481
	GSE360_L_DONOVANI_VS_T_GONDII_MAC_UP	0.00396593	0.0485481
	GSE360_L_DONOVANI_VS_B_MALAYI_HIGH_DOSE_DC_UP	0.00396593	0.0485481
	GSE360_L_DONOVANI_VS_T_GONDII_DC_UP	0.00396593	0.0485481
	GSE360_DC_VS_MAC_M_TUBERCULOSIS_DN	0.00396593	0.0485481
	GSE16386_IL4_VS_IL4_AND_ROSIGLITAZONE_STIM_MACROPHAGE_6H_DN	0.00396593	0.0485481
	GSE5542_UNTREATED_VS_IFNG_TREATED_EPITHELIAL_CELLS_6H_DN	0.00396593	0.0485481
	GSE31082_DN_VS_CD4_SP_THYMOCYTE_DN	0.00396593	0.0485481
	GSE360_DC_VS_MAC_L_MAJOR_UP	0.00396593	0.0485481
	GSE22886_CD8_VS_CD4_NAIVE_TCELL_UP	0.00396593	0.0485481
	GOLDRATH_NAIVE_VS_MEMORY_CD8_TCELL_UP	0.00396593	0.0485481
	GSE13484_UNSTIM_VS_3H_YF17D_VACCINE_STIM_PBMC_DN	0.00396593	0.0485481
	GSE45365_NK_CELL_VS_CD11B_DC_MCMV_INFECTION_DN	0.00396593	0.0485481
	GSE17721_CTRL_VS_CPG_0.5H_BMDC_UP	0.00396593	0.0485481
	GSE17721_POLYIC_VS_PAM3CSK4_1H_BMDC_DN	0.00396593	0.0485481
	GSE43863_DAY6_EFF_VS_DAY150_MEM_LY6C_INT_CXCR5POS_CD4_TCELL_DN	0.00396593	0.0485481
	GSE24634_IL4_VS_CTRL_TREATED_NAIVE_CD4_TCELL_DAY5_DN	0.00396593	0.0485481
	GSE43955_1H_VS_10H_ACT_CD4_TCELL_DN	0.00396593	0.0485481
	GSE17721_PAM3CSK4_VS_GADIQUIMOD_2H_BMDC_UP	0.00396593	0.0485481
	GSE41978_WT_VS_BIM_KO_KLRG1_LOW_EFFECTOR_CD8_TCELL_DN	0.00396593	0.0485481
	GSE17721_PAM3CSK4_VS_GADIQUIMOD_2H_BMDC_DN	0.00396593	0.0485481
	GSE17721_LPS_VS_CPG_12H_BMDC_UP	0.00396593	0.0485481
	GSE39556_UNTREATED_VS_3H_POLYIC_INJ_MOUSE_NK_CELL_DN	0.00396593	0.0485481
	GSE39556_CD8A_DC_VS_NK_CELL_UP	0.00396593	0.0485481
	GSE41978_ID2_KO_VS_BIM_KO_KLRG1_LOW_EFFECTOR_CD8_TCELL_UP	0.00396593	0.0485481
	GSE11961_MARGINAL_ZONE_BCELL_VS_GERMINAL_CENTER_BCELL_DAY40_UP	0.00396593	0.0485481
	GSE6674_ANTI_IGM_VS_ANTI_IGM_AND_CPG_STIM_BCELL_UP	0.00396593	0.0485481
	GSE16450_CTRL_VS_IFNA_6H_STIM_MATURE_NEURON_CELL_LINE_UP	0.00396593	0.0485481
	GSE15735_2H_VS_12H_HDAC_INHIBITOR_TREATED_CD4_TCELL_UP	0.00396593	0.0485481
	GSE16697_CD4_TCELL_VS_TFH_CD4_TCELL_DN	0.00396593	0.0485481
	GSE21670_UNTREATED_VS_IL6_TREATED_STAT3_KO_CD4_TCELL_UP	0.00396593	0.0485481
	GSE28726_NAIVE_VS_ACTIVATED_CD4_TCELL_DN	0.00396593	0.0485481
	GSE19941_UNSTIM_VS_LPS_AND_IL10_STIM_IL10_KO_MACROPHAGE_UP	0.00396593	0.0485481
	GSE28783_CTRL_ANTI_MIR_VS_UNTREATED_ATHEROSCLEROSIS_MACROPHAGE_DN	0.00396593	0.0485481
	GSE5542_IFNA_VS_IFNA_AND_IFNG_TREATED_EPITHELIAL_CELLS_24H_UP	0.00396593	0.0485481
	GSE25123_CTRL_VS_IL4_AND_ROSIGLITAZONE_STIM_PPARG_KO_MACROPHAGE_UP	0.00396593	0.0485481
	GSE22935_24H_VS_48H_MBOVIS_BCG_STIM_MYD88_KO_MACROPHAGE_UP	0.00396593	0.0485481
	GSE41978_WT_VS_ID2_KO_AND_BIM_KO_KLRG1_LOW_EFFECTOR_CD8_TCELL_DN	0.00407557	0.0485481
	GSE19772_HCMV_INFL_VS_HCMV_INF_MONOCYTES_AND_PI3K_INHIBITION_DN	0.00407557	0.0485481
	GSE17721_PAM3CSK4_VS_GADIQUIMOD_12H_BMDC_DN	0.00407557	0.0485481
	GSE19825_CD24LOW_VS_IL2RA_HIGH_DAY3_EFF_CD8_TCELL_UP	0.00407557	0.0485481
	GSE26488_HDAC7_KO_VS_VP16_TRANSGENIC_HDAC7_KO_DOUBLE_POSITIVE_THYMOCYTE_DN	0.00407557	0.0485481
	GSE24142_EARLY_THYMIC_PROGENITOR_VS_DN2_THYMOCYTE_ADULT_DN	0.00407557	0.0485481
	GSE24142_DN2_VS_DN3_THYMOCYTE_DN	0.00407557	0.0485481
	GSE15139_GMCSF_TREATED_VS_UNTREATED_NEUTROPHILS_DN	0.00407557	0.0485481
	GSE18893_TCONV_VS_TREG_24H_CULTURE_UP	0.00407557	0.0485481
	GSE2197_IMMUNOSUPPRESSIVE_DNA_VS_UNTREATED_IN_DC_UP	0.00407557	0.0485481
	GSE28737_FOLLICULAR_VS_MARGINAL_ZONE_BCELL_DN	0.00407557	0.0485481
	GSE11961_MARGINAL_ZONE_BCELL_VS_GERMINAL_CENTER_BCELL_DAY40_DN	0.00407557	0.0485481
	GSE15330_LYMPHOID_MULTIPOTENT_VS_MEGAKARYOCYTE_ERYTHROID_PROGENITOR_UP	0.00407557	0.0485481
	GSE11961_FOLLICULAR_BCELL_VS_PLASMA_CELL_DAY7_DN	0.00407557	0.0485481
	GSE15330_MEGAKARYOCYTE_ERYTHROID_VS_GRANULOCYTE_MONOCYTE_PROGENITOR_DN	0.00407557	0.0485481
	GSE28737_BCL6_HET_VS_BCL6_KO_FOLLICULAR_BCELL_UP	0.00407557	0.0485481
	GSE24142_EARLY_THYMIC_PROGENITOR_VS_DN3_THYMOCYTE_ADULT_UP	0.00407557	0.0485481
	GSE5542_UNTREATED_VS_IFNA_TREATED_EPITHELIAL_CELLS_24H_UP	0.00407557	0.0485481
	GSE40068_CXCR5POS_BCL6POS_TFH_VS_CXCR5NEG_BCL6NEG_CD4_TCELL_UP	0.00407557	0.0485481
	GSE11864_CSF1_IFNG_VS_CSF1_PAM3CYS_IN_MAC_UP	0.00407557	0.0485481
	GSE13229_IMM_VS_MATURE_NKCELL_UP	0.00407557	0.0485481
	GSE22935_UNSTIM_VS_24H_MBOVIS_BCG_STIM_MACROPHAGE_UP	0.00407557	0.0485481
	GSE17301_CTRL_VS_48H_ACD3_ACD28_IFNA5_STIM_CD8_TCELL_UP	0.00407557	0.0485481
	GSE24726_WT_VS_E2_2_KO_PDC_DAY6_POST_DELETION_DN	0.00407557	0.0485481
	GSE21380_NON_TFH_VS_TFH_CD4_TCELL_UP	0.00407557	0.0485481
	GSE41176_UNSTIM_VS_ANTI_IGM_STIM_TAK1_KO_BCELL_6H_DN	0.00407557	0.0485481
	GSE1460_NAIVE_CD4_TCELL_ADULT_BLOOD_VS_THYMIC_STROMAL_CELL_DN	0.00407557	0.0485481
	GSE20198_IL12_VS_IL12_IL18_TREATED_ACT_CD4_TCELL_DN	0.00407557	0.0485481
	GSE15324_ELF4_KO_VS_WT_ACTIVATED_CD8_TCELL_UP	0.00407557	0.0485481
	GSE19941_IL10_KO_VS_IL10_KO_AND_NFKBP50_KO_UNSTIM_MACROPHAGE_UP	0.00407557	0.0485481
	GSE43863_TFH_VS_LY6C_INT_CXCR5POS_EFFECTOR_CD4_TCELL_DN	0.00407557	0.0485481
	GSE17721_POLYIC_VS_PAM3CSK4_24H_BMDC_UP	0.00407557	0.0485481
	GSE17721_PAM3CSK4_VS_CPG_4H_BMDC_DN	0.00407557	0.0485481
	GSE17721_CPG_VS_GARDIQUIMOD_0.5H_BMDC_DN	0.00407557	0.0485481
	GSE17721_CPG_VS_GARDIQUIMOD_16H_BMDC_UP	0.00407557	0.0485481
	GSE16451_CTRL_VS_WEST_EQUINE_ENC_VIRUS_MATURE_NEURON_CELL_LINE_UP	0.00407557	0.0485481
	GSE43955_TH0_VS_TGFB_IL6_TH17_ACT_CD4_TCELL_60H_DN	0.00407557	0.0485481
	GSE46606_UNSTIM_VS_CD40L_IL2_IL5_1DAY_STIMULATED_IRF4_KO_BCELL_UP	0.00407557	0.0485481
	GSE13522_WT_VS_IFNAR_KO_SKING_T_CRUZI_Y_STRAIN_INF_UP	0.00407557	0.0485481
	GSE27786_LIN_NEG_VS_NKTCELL_DN	0.00407557	0.0485481
	GSE5542_UNTREATED_VS_IFNG_TREATED_EPITHELIAL_CELLS_24H_DN	0.00407557	0.0485481
	GSE3982_NEUTROPHIL_VS_TH2_UP	0.00407557	0.0485481
	GSE5589_WT_VS_IL10_KO_LPS_STIM_MACROPHAGE_45MIN_UP	0.00407557	0.0485481
	GSE7460_CD8_TCELL_VS_TREG_ACT_UP	0.00407557	0.0485481
	GSE37301_HEMATOPOIETIC_STEM_CELL_VS_COMMON_LYMPHOID_PROGENITOR_DN	0.00407557	0.0485481
	GSE7460_CD8_TCELL_VS_CD4_TCELL_ACT_UP	0.00407557	0.0485481
	GSE7460_WT_VS_FOXP3_HET_ACT_TCONV_UP	0.00407557	0.0485481
	GSE7764_NKCELL_VS_SPLENOCYTE_UP	0.00407557	0.0485481
	GSE9650_NAIVE_VS_MEMORY_CD8_TCELL_DN	0.00407557	0.0485481
	GSE411_WT_VS_SOCS3_KO_MACROPHAGE_IL6_STIM_400MIN_UP	0.00407557	0.0485481
	GSE36392_TYPE_2_MYELOID_VS_EOSINOPHIL_IL25_TREATED_LUNG_DN	0.00407557	0.0485481
	GSE2770_UNTREATED_VS_IL12_TREATED_ACT_CD4_TCELL_6H_DN	0.00407557	0.0485481
	GSE34515_CD16_POS_MONOCYTE_VS_DC_DN	0.00407557	0.0485481
	GSE5589_UNSTIM_VS_180MIN_LPS_STIM_MACROPHAGE_DN	0.00407557	0.0485481
	GSE22601_CD4_SINGLE_POSITIVE_VS_CD8_SINGLE_POSITIVE_THYMOCYTE_DN	0.00407557	0.0485481
	GSE2585_CTEC_VS_MTEC_THYMUS_DN	0.00407557	0.0485481
	GSE4535_BM_DERIVED_DC_VS_FOLLICULAR_DC_UP	0.00407557	0.0485481
	GSE26343_UNSTIM_VS_LPS_STIM_MACROPHAGE_DN	0.00407557	0.0485481
	GSE4142_PLASMA_CELL_VS_GC_BCELL_DN	0.00407557	0.0485481
	GSE5679_PPARG_LIGAND_ROSIGLITAZONE_VS_ROSIGLITAZONE_AND_RARA_AGONIST_AM580_TREATED_DC_UP	0.00407557	0.0485481
	GSE26030_UNSTIM_VS_RESTIM_TH1_DAY5_POST_POLARIZATION_UP	0.00407557	0.0485481
	GSE5589_LPS_VS_LPS_AND_IL6_STIM_IL6_KO_MACROPHAGE_45MIN_DN	0.00407557	0.0485481
	GSE27786_LIN_NEG_VS_CD8_TCELL_DN	0.00407557	0.0485481
	GSE3203_WT_VS_IFNAR1_KO_INFLUENZA_INFECTED_LN_BCELL_DN	0.00407557	0.0485481
	GSE7831_UNSTIM_VS_CPG_STIM_PDC_1H_DN	0.00407557	0.0485481
	GSE27786_CD4_VS_CD8_TCELL_UP	0.00407557	0.0485481
	GSE27786_NKTCELL_VS_ERYTHROBLAST_DN	0.00407557	0.0485481
	GSE27786_NKTCELL_VS_MONO_MAC_UP	0.00407557	0.0485481
	GSE40443_INDUCED_VS_TOTAL_TREG_UP	0.00407557	0.0485481
	GSE40441_NRP1_POS_INDUCED_TREG_VS_NRP1_NEG_NATURAL_TREG_DN	0.00407557	0.0485481
	GSE40274_FOXP3_VS_FOXP3_AND_GATA1_TRANSDUCED_ACTIVATED_CD4_TCELL_UP	0.00407557	0.0485481
	GSE28237_FOLLICULAR_VS_EARLY_GC_BCELL_DN	0.00407557	0.0485481
	GSE29618_BCELL_VS_MONOCYTE_DAY7_FLU_VACCINE_DN	0.00407557	0.0485481
	GSE30083_SP2_VS_SP3_THYMOCYTE_DN	0.00407557	0.0485481
	GSE9316_IL6_KO_VS_IFNG_KO_INVIVO_EXPANDED_CD4_TCELL_UP	0.00407557	0.0485481
	GSE22935_UNSTIM_VS_12H_MBOVIS_BCG_STIM_MYD88_KO_MACROPHAGE_UP	0.00407557	0.0485481
	GSE35685_CD34POS_CD38NEG_VS_CD34POS_CD10NEG_CD62LPOS_BONE_MARROW_UP	0.00407557	0.0485481
	GSE3337_CTRL_VS_16H_IFNG_IN_CD8POS_DC_DN	0.00407557	0.0485481
	GSE339_EX_VIVO_VS_IN_CULTURE_CD4POS_DC_DN	0.00407557	0.0485481
	GSE33162_HDAC3_KO_VS_HDAC3_KO_4H_LPS_STIM_MACROPHAGE_UP	0.00407557	0.0485481
	GSE33162_UNTREATED_VS_4H_LPS_STIM_HDAC3_HET_MACROPHAGE_UP	0.00407557	0.0485481
	GSE360_CTRL_VS_B_MALAYI_LOW_DOSE_DC_DN	0.00407557	0.0485481
	GSE360_CTRL_VS_T_GONDII_MAC_UP	0.00407557	0.0485481
	GSE5503_MLN_DC_VS_PLN_DC_ACTIVATED_ALLOGENIC_TCELL_DN	0.00407557	0.0485481
	GSE7831_1H_VS_4H_INFLUENZA_STIM_PDC_DN	0.00407557	0.0485481
	GSE32423_MEMORY_VS_NAIVE_CD8_TCELL_DN	0.00407557	0.0485481
	GSE7596_AKT_TRANSD_VS_CTRL_CD4_TCONV_WITH_TGFB_DN	0.00416424	0.0494834
Cancer gene modules	MODULE_48	1.59385e-06	0.000332826
	MODULE_100	2.49677e-06	0.000332826
	MODULE_137	2.56468e-06	0.000332826
	MODULE_66	3.08887e-06	0.000332826
	MODULE_11	9.10683e-06	0.000785009
	MODULE_95	1.48548e-05	0.00102972
	MODULE_163	1.67241e-05	0.00102972
	MODULE_23	5.8068e-05	0.00312841
	MODULE_64	7.32871e-05	0.00350964
	MODULE_220	0.000141286	0.00608943
	MODULE_129	0.000365618	0.0143256
	MODULE_571	0.000407791	0.0144488
	MODULE_136	0.000446998	0.0144488
	MODULE_33	0.000469334	0.0144488
	MODULE_176	0.000505936	0.0145372
	MODULE_361	0.000627232	0.0168961
	MODULE_120	0.000723986	0.0183552
	MODULE_27	0.000931764	0.0204097
	MODULE_37	0.000950861	0.0204097
	MODULE_545	0.000984686	0.0204097
	MODULE_117	0.000994442	0.0204097
	MODULE_60	0.00119005	0.0217531
	MODULE_19	0.00119055	0.0217531
	MODULE_112	0.00121131	0.0217531
	MODULE_44	0.00161385	0.0275691
	MODULE_329	0.00167159	0.0275691
	MODULE_212	0.00172707	0.0275691
	MODULE_138	0.00180551	0.027792
	MODULE_248	0.00190683	0.0283394
	MODULE_67	0.00198714	0.0285486
	MODULE_175	0.00206657	0.028732
	MODULE_69	0.00252282	0.0339793
	MODULE_122	0.00277206	0.0362047
	MODULE_99	0.0032526	0.0412315
	MODULE_123	0.00351737	0.0433139
	MODULE_113	0.00425018	0.0490546
	MODULE_94	0.00426038	0.0490546
	MODULE_5	0.00442347	0.0490546
	MODULE_301	0.00443882	0.0490546
Positional_gene_sets	chr16q23	1.31912e-05	0.00394418
Wikipathways	Myometrial Relaxation and Contraction Pathways	4.33439e-06	0.00235357
	Splicing factor NOVA regulated synaptic proteins	5.98664e-05	0.0114716
	Non-small cell lung cancer	8.4037e-05	0.0114716
	Ectoderm Differentiation	9.89909e-05	0.0114716
	Arrhythmogenic Right Ventricular Cardiomyopathy	0.000105631	0.0114716
	Calcium Regulation in the Cardiac Cell	0.000137936	0.0124832
	Pathways Regulating Hippo Signaling	0.000481468	0.0373481
GO molecular functions	GO_CYTOSKELETAL_PROTEIN_BINDING	2.42607e-09	3.03113e-06
	GO_TRANSPORTER_ACTIVITY	3.68527e-09	3.03113e-06
	GO_PASSIVE_TRANSMEMBRANE_TRANSPORTER_ACTIVITY	3.72134e-08	1.93243e-05
	GO_GATED_CHANNEL_ACTIVITY	6.74189e-08	1.93243e-05
	GO_ION_TRANSMEMBRANE_TRANSPORTER_ACTIVITY	6.81173e-08	1.93243e-05
	GO_TRANSMEMBRANE_TRANSPORTER_ACTIVITY	7.04838e-08	1.93243e-05
	GO_CALCIUM_ION_BINDING	1.62626e-07	3.8217e-05
	GO_METAL_ION_TRANSMEMBRANE_TRANSPORTER_ACTIVITY	5.2918e-07	0.000108813
	GO_POSTSYNAPTIC_NEUROTRANSMITTER_RECEPTOR_ACTIVITY	8.33654e-07	0.000152373
	GO_NEUROTRANSMITTER_RECEPTOR_ACTIVITY	2.79629e-06	0.00045999
	GO_CATION_CHANNEL_ACTIVITY	4.29996e-06	0.000643039
	GO_ACTIN_BINDING	6.11967e-06	0.000812578
	GO_GLUTAMATE_RECEPTOR_ACTIVITY	6.42159e-06	0.000812578
	GO_CATION_TRANSMEMBRANE_TRANSPORTER_ACTIVITY	7.62946e-06	0.000896462
	GO_REGULATORY_REGION_NUCLEIC_ACID_BINDING	9.12377e-06	0.000986216
	GO_EXTRACELLULAR_LIGAND_GATED_ION_CHANNEL_ACTIVITY	1.01666e-05	0.000986216
	GO_LIGAND_GATED_ION_CHANNEL_ACTIVITY	1.01919e-05	0.000986216
	GO_CALCIUM_ION_TRANSMEMBRANE_TRANSPORTER_ACTIVITY	1.14569e-05	0.00104703
	GO_SEQUENCE_SPECIFIC_DOUBLE_STRANDED_DNA_BINDING	2.11599e-05	0.001832
	GO_DNA_BINDING_TRANSCRIPTION_REPRESSOR_ACTIVITY_RNA_POLYMERASE_II_SPECIFIC	2.29694e-05	0.00188923
	GO_TRANSMITTER_GATED_CHANNEL_ACTIVITY	3.27374e-05	0.00249079
	GO_IONOTROPIC_GLUTAMATE_RECEPTOR_ACTIVITY	3.33115e-05	0.00249079
	GO_DOUBLE_STRANDED_DNA_BINDING	3.59754e-05	0.00257303
	GO_MYOSIN_BINDING	5.59638e-05	0.00383585
	GO_MOLECULAR_TRANSDUCER_ACTIVITY	7.04417e-05	0.00463506
	GO_DNA_BINDING_TRANSCRIPTION_FACTOR_ACTIVITY	9.0475e-05	0.00572428
	GO_PROXIMAL_PROMOTER_SEQUENCE_SPECIFIC_DNA_BINDING	0.000115968	0.00695347
	GO_MOLECULAR_FUNCTION_REGULATOR	0.000118357	0.00695347
	GO_SODIUM_ION_TRANSMEMBRANE_TRANSPORTER_ACTIVITY	0.000125705	0.00713052
	GO_SEQUENCE_SPECIFIC_DNA_BINDING	0.000155789	0.00854244
	GO_TRANSMEMBRANE_SIGNALING_RECEPTOR_ACTIVITY	0.000186891	0.00991727
	GO_IDENTICAL_PROTEIN_BINDING	0.000233132	0.0119844
	GO_ENZYME_REGULATOR_ACTIVITY	0.000262477	0.0130841
	GO_PHOSPHATIDYLSERINE_BINDING	0.000283113	0.0136977
	GO_CELL_ADHESION_MOLECULE_BINDING	0.000429279	0.0201761
	GO_CADHERIN_BINDING	0.000450482	0.0205845
	GO_TRANSCRIPTION_COREGULATOR_ACTIVITY	0.000533646	0.0237256
	GO_HORMONE_BINDING	0.000564362	0.0244309
	GO_LIGAND_GATED_CATION_CHANNEL_ACTIVITY	0.000625502	0.0263834
	GO_PROTEIN_DIMERIZATION_ACTIVITY	0.000819572	0.0337049
	GO_PEPTIDE_RECEPTOR_ACTIVITY	0.000862903	0.034242
	GO_CHLORIDE_CHANNEL_ACTIVITY	0.000874264	0.034242
	GO_PROTEIN_HOMODIMERIZATION_ACTIVITY	0.00093961	0.0359455
	GO_KAINATE_SELECTIVE_GLUTAMATE_RECEPTOR_ACTIVITY	0.000969737	0.0359957
	GO_SIALYLTRANSFERASE_ACTIVITY	0.000984686	0.0359957
	GO_DNA_BINDING_TRANSCRIPTION_ACTIVATOR_ACTIVITY	0.00101143	0.0361695
	GO_LIPID_BINDING	0.00110368	0.038629
	GO_PHOSPHOLIPID_BINDING	0.00121411	0.0416087
	GO_RIBONUCLEOTIDE_BINDING	0.00128668	0.0422773
	GO_GABA_RECEPTOR_ACTIVITY	0.00131072	0.0422773
	GO_NOTCH_BINDING	0.00131072	0.0422773
	GO_BETA_CATENIN_BINDING	0.00138815	0.0439135
	GO_CELL_CELL_ADHESION_MEDIATOR_ACTIVITY	0.00155253	0.0481871
	GO_PROTEIN_CONTAINING_COMPLEX_BINDING	0.00162483	0.0494973
Cancer_gene_neighborhoods	MORF_IL4	2.52019e-05	0.00865406
	MORF_PTPRB	5.26049e-05	0.00865406
	MORF_EPHA7	7.71574e-05	0.00865406
	MORF_MAGEA9	9.98238e-05	0.00865406
	GNF2_DNM1	0.000105631	0.00865406
	GNF2_ZAP70	0.000121603	0.00865406
	GNF2_RTN1	0.000168604	0.00876105
	MORF_CAMK4	0.000170403	0.00876105
	MORF_ZNF10	0.000184659	0.00876105
	MORF_IFNA1	0.00022441	0.00958232
	MORF_RAB3A	0.000255134	0.00979962
	MORF_TNFRSF6	0.00027566	0.00979962
	MORF_MAGEA8	0.000298349	0.00979962
	MORF_CDH4	0.00044578	0.0116787
	MORF_SUPT3H	0.000486416	0.0116787
	MORF_MAP2K7	0.000491472	0.0116787
	MORF_PRKCA	0.000491472	0.0116787
	MORF_ATF2	0.000511681	0.0116787
	MORF_FSHR	0.000519663	0.0116787
	MORF_WNT1	0.000691655	0.0147668
	MORF_FRK	0.000840105	0.0170821
	MORF_DCC	0.000922971	0.017914
	MORF_MAP3K14	0.00131897	0.024487
	MORF_ERCC4	0.00150673	0.0268072
	MORF_RAD51L3	0.00185068	0.0316097
	MORF_MDM2	0.00201813	0.033144
	MORF_IL9	0.00220031	0.0347975
	MORF_NOS2A	0.00255764	0.039004
	MORF_BCL2L11	0.00265397	0.0390774
	MORF_CTSB	0.00281741	0.0401012
	MORF_MLLT10	0.00342339	0.0471544
	MORF_PTPRR	0.00360719	0.0481334
Oncogenic_signatures	NRL_DN.V1_UP	1.14569e-05	0.00216535
	KRAS.600_UP.V1_UP	2.42066e-05	0.00228753
	PTEN_DN.V2_UP	7.33111e-05	0.0033912
	CRX_NRL_DN.V1_UP	8.53534e-05	0.0033912
	KRAS.KIDNEY_UP.V1_UP	8.97143e-05	0.0033912
	RAF_UP.V1_UP	0.000154195	0.00432712
	LTE2_UP.V1_DN	0.000160264	0.00432712
	JAK2_DN.V1_UP	0.000528465	0.012485
	SINGH_KRAS_DEPENDENCY_SIGNATURE_	0.000984686	0.0206784
	BCAT_GDS748_UP	0.00133234	0.0251813
	KRAS.600.LUNG.BREAST_UP.V1_UP	0.00182965	0.0272448
	WNT_UP.V1_UP	0.00188102	0.0272448
	STK33_DN	0.00196962	0.0272448
	STK33_NOMO_DN	0.00201813	0.0272448
	PTEN_DN.V1_DN	0.002349	0.0280805
	KRAS.BREAST_UP.V1_UP	0.00248666	0.0280805
	NFE2L2.V2	0.00265613	0.0280805
	CRX_DN.V1_UP	0.00267433	0.0280805
	KRAS.300_UP.V1_UP	0.00308131	0.0298202
	E2F3_UP.V1_UP	0.00316736	0.0298202
	CAHOY_NEURONAL	0.00331335	0.0298202
	MEK_UP.V1_UP	0.00365039	0.0300181
	MEL18_DN.V1_DN	0.003653	0.0300181
	STK33_SKM_DN	0.00622306	0.0490066
KEGG	KEGG_NEUROACTIVE_LIGAND_RECEPTOR_INTERACTION	3.72154e-06	0.000692206
	KEGG_NON_SMALL_CELL_LUNG_CANCER	1.61451e-05	0.00150149
	KEGG_ARRHYTHMOGENIC_RIGHT_VENTRICULAR_CARDIOMYOPATHY_ARVC	9.79942e-05	0.00607564
	KEGG_CALCIUM_SIGNALING_PATHWAY	0.000423775	0.0197055
	KEGG_VALINE_LEUCINE_AND_ISOLEUCINE_DEGRADATION	0.000958998	0.0356747
	KEGG_GLYCEROLIPID_METABOLISM	0.00143951	0.0410654
	KEGG_ECM_RECEPTOR_INTERACTION	0.00154547	0.0410654
	KEGG_DILATED_CARDIOMYOPATHY	0.00209623	0.0487374
microRNA_targets	ATGTACA_MIR493	3.86408e-09	8.53962e-07
	ATACTGT_MIR144	1.52461e-08	1.35785e-06
	ACTGAAA_MIR30A3P_MIR30E3P	1.84323e-08	1.35785e-06
	GCACTTT_MIR175P_MIR20A_MIR106A_MIR106B_MIR20B_MIR519D	1.83789e-07	1.01543e-05
	TGCCTTA_MIR124A	2.3409e-07	1.03468e-05
	AAGCCAT_MIR135A_MIR135B	2.92316e-07	1.0767e-05
	TGTTTAC_MIR30A5P_MIR30C_MIR30D_MIR30B_MIR30E5P	4.93001e-07	1.55647e-05
	ATGTTTC_MIR494	8.65439e-07	2.39078e-05
	GTTTGTT_MIR495	2.07522e-06	5.09581e-05
	AAAGGGA_MIR204_MIR211	3.09623e-06	5.8417e-05
	TGCACTT_MIR519C_MIR519B_MIR519A	3.11311e-06	5.8417e-05
	CAGTGTT_MIR141_MIR200A	3.20397e-06	5.8417e-05
	ACCAAAG_MIR9	3.43629e-06	5.8417e-05
	CTTTGCA_MIR527	4.83745e-06	7.63626e-05
	TTTGTAG_MIR520D	8.62377e-06	0.000127057
	AAGCACA_MIR218	1.39426e-05	0.000184296
	TGCAAAC_MIR452	1.41766e-05	0.000184296
	ACTGCCT_MIR34B	1.52444e-05	0.000187167
	TTGCACT_MIR130A_MIR301_MIR130B	1.61191e-05	0.00018749
	CACCAGC_MIR138	1.80095e-05	0.000199005
	TTTGCAC_MIR19A_MIR19B	1.95883e-05	0.000206143
	ATGCAGT_MIR217	2.09609e-05	0.000210562
	TCTGATA_MIR361	3.88354e-05	0.000372826
	AAAGACA_MIR511	4.04878e-05	0.000372826
	GGCAGTG_MIR3243P	5.10736e-05	0.000436723
	CAAGGAT_MIR362	5.13791e-05	0.000436723
	GCATTTG_MIR105	6.73662e-05	0.000551405
	AAGCAAT_MIR137	9.21561e-05	0.000727375
	ACTGTGA_MIR27A_MIR27B	9.81698e-05	0.000748121
	GAGCCTG_MIR484	0.000101784	0.000749809
	TTGCCAA_MIR182	0.000129857	0.000889965
	AACTGGA_MIR145	0.000131876	0.000889965
	CACTGCC_MIR34A_MIR34C_MIR449	0.000133479	0.000889965
	CTTTGTA_MIR524	0.000136918	0.000889965
	TAGCTTT_MIR9	0.000141346	0.000892497
	AAGCACT_MIR520F	0.000151383	0.000929323
	CACTGTG_MIR128A_MIR128B	0.000166748	0.000995981
	TGTGTGA_MIR377	0.000186568	0.00108504
	GCACCTT_MIR18A_MIR18B	0.000197532	0.00111935
	TGGTGCT_MIR29A_MIR29B_MIR29C	0.000255512	0.0014117
	CCTGTGA_MIR513	0.000267276	0.001422
	CAGTATT_MIR200B_MIR200C_MIR429	0.000270643	0.001422
	TGCACTG_MIR148A_MIR152_MIR148B	0.000278338	0.001422
	GTACAGG_MIR486	0.000283113	0.001422
	TTTGCAG_MIR518A2	0.000298094	0.00146248
	GTGCAAA_MIR507	0.000308902	0.00146248
	GTCTTCC_MIR7	0.000311026	0.00146248
	AATGTGA_MIR23A_MIR23B	0.0003421	0.00154705
	CAATGCA_MIR33	0.000344249	0.00154705
	GTGCCAT_MIR183	0.000350011	0.00154705
	TGAATGT_MIR181A_MIR181B_MIR181C_MIR181D	0.000420646	0.0018228
	AACTGAC_MIR223	0.000431703	0.00183448
	ATACCTC_MIR202	0.000439942	0.00183448
	AGGGCAG_MIR18A	0.000486605	0.00199148
	CACTTTG_MIR520G_MIR520H	0.000708484	0.00279685
	TCCAGAG_MIR518C	0.000708704	0.00279685
	AGCACTT_MIR93_MIR302A_MIR302B_MIR302C_MIR302D_MIR372_MIR373_MIR520E_MIR520A_MIR526B_MIR520B_MIR520C_MIR520D	0.000738439	0.00286307
	GGTGTGT_MIR329	0.000966692	0.00368343
	GTGCCAA_MIR96	0.00102843	0.00383961
	ATGAAGG_MIR205	0.00104243	0.00383961
	GTGCAAT_MIR25_MIR32_MIR92_MIR363_MIR367	0.00110707	0.00401085
	GACTGTT_MIR212_MIR132	0.00116346	0.00414716
	CTATGCA_MIR153	0.00167861	0.00588847
	GTAAGAT_MIR200A	0.00206657	0.00713613
	AGTTCTC_MIR146A_MIR146B	0.00286065	0.00972622
	ATGTTAA_MIR302C	0.00303115	0.0101497
	TGCTGCT_MIR15A_MIR16_MIR15B_MIR195_MIR424_MIR497	0.00318303	0.0104993
	ATAGGAA_MIR202	0.00360719	0.0117234
	GTGTTGA_MIR505	0.00391926	0.012553
	CCCAGAG_MIR326	0.00458101	0.0144629
	TGTATGA_MIR4853P	0.00472652	0.0146819
	CTGTTAC_MIR194	0.00478323	0.0146819
	ACTGCAG_MIR173P	0.004971	0.0150169
	GTTAAAG_MIR302B	0.00502827	0.0150169
	ATATGCA_MIR448	0.00530243	0.0156245
	AAGTCCA_MIR422B_MIR422A	0.0055646	0.0161813
	AAGGGAT_MIR188	0.00674899	0.0192316
	ATGCTGC_MIR103_MIR107	0.00678763	0.0192316
	AGTCTTA_MIR499	0.00739912	0.0206988
	ACTGTAG_MIR139	0.00790898	0.0218486
	AAAGGAT_MIR501	0.00844869	0.0230514
	CTGAGCC_MIR24	0.00895384	0.0241317
	TCTAGAG_MIR517	0.0108376	0.0285804
	GCAAAAA_MIR129	0.0108631	0.0285804
	TACTTGA_MIR26A_MIR26B	0.0110735	0.0287664
	AGCATTA_MIR155	0.0111942	0.0287664
	GTACTGT_MIR101	0.0147434	0.0374076
	AACATTC_MIR4093P	0.0148953	0.0374076
	GTGCCTT_MIR506	0.0150975	0.0374893
	CTTGTAT_MIR381	0.0164992	0.0405147
	TGCTTTG_MIR330	0.0179816	0.0436696
	GTATTAT_MIR3693P	0.0183665	0.0441194
	CAGCAGG_MIR370	0.0188587	0.0448148
	ATTCTTT_MIR186	0.0191471	0.0450161
	GTCAACC_MIR3805P	0.0200355	0.0464853
	CTCTAGA_MIR526C_MIR518F_MIR526A	0.0201927	0.0464853
	CTCTGGA_MIR520A_MIR525	0.0208229	0.0474419
	CCATCCA_MIR432	0.0211212	0.0476244
	ACACTGG_MIR199A_MIR199B	0.021334	0.0476244
	TGAGATT_MIR216	0.0217393	0.0480438
Transcription Factor_targets	AACTTT_UNKNOWN	1.45664e-22	8.88549e-20
	TAATTA_CHX10_01	5.45375e-15	1.6634e-12
	TGGAAA_NFAT_Q4_01	1.27867e-14	2.59996e-12
	YATTNATC_UNKNOWN	1.25018e-12	1.90653e-10
	WGTTNNNNNAAA_UNKNOWN	3.05699e-12	3.72953e-10
	HNF6_Q6	4.43292e-12	4.50681e-10
	CTTTGA_LEF1_Q2	6.31135e-12	5.49989e-10
	YTATTTTNR_MEF2_02	3.8059e-11	2.902e-09
	PBX1_01	1.60841e-10	1.09014e-08
	AAAYRNCTG_UNKNOWN	2.60678e-10	1.59013e-08
	OCT1_02	5.83764e-10	3.08126e-08
	GATA1_04	6.06149e-10	3.08126e-08
	TTANTCA_UNKNOWN	9.01993e-10	4.23243e-08
	SMTTTTGT_UNKNOWN	1.19319e-09	5.1989e-08
	TGCTGAY_UNKNOWN	1.38987e-09	5.46921e-08
	TGCCAAR_NF1_Q6	1.43455e-09	5.46921e-08
	RYTTCCTG_ETS2_B	2.72462e-09	9.77659e-08
	STAT5A_04	4.58788e-09	1.47295e-07
	FOX_Q2	4.58788e-09	1.47295e-07
	CAGGTA_AREB6_01	1.14319e-08	3.48673e-07
	OCT1_03	1.54053e-08	4.47489e-07
	YCATTAA_UNKNOWN	1.80553e-08	5.00623e-07
	CEBP_C	2.2211e-08	5.89074e-07
	GR_Q6_01	2.47476e-08	6.29001e-07
	TGACCTY_ERR1_Q2	3.65379e-08	8.91526e-07
	TGTTTGY_HNF3_Q6	4.09921e-08	9.61737e-07
	IPF1_Q4	5.94516e-08	1.34317e-06
	GFI1_01	9.30548e-08	2.02727e-06
	CAGCTG_AP4_Q5	9.93519e-08	2.08982e-06
	POU6F1_01	1.42541e-07	2.89834e-06
	PAX4_02	1.57944e-07	3.02853e-06
	HFH4_01	1.58874e-07	3.02853e-06
	HNF1_C	2.24392e-07	4.14786e-06
	GATA1_03	2.35704e-07	4.2288e-06
	HLF_01	3.98674e-07	6.94831e-06
	RNGTGGGC_UNKNOWN	4.35662e-07	7.0727e-06
	PITX2_Q2	4.37369e-07	7.0727e-06
	YWATTWNNRGCT_UNKNOWN	4.40595e-07	7.0727e-06
	DBP_Q6	4.57954e-07	7.16287e-06
	NKX25_02	5.25035e-07	8.00678e-06
	TST1_01	5.4928e-07	8.17222e-06
	GATA6_01	6.86252e-07	9.96699e-06
	LHX3_01	7.61795e-07	1.06922e-05
	AAANWWTGC_UNKNOWN	7.71241e-07	1.06922e-05
	CEBP_Q2_01	8.53102e-07	1.15643e-05
	CDPCR3HD_01	8.79164e-07	1.16585e-05
	FOXD3_01	1.00533e-06	1.30479e-05
	TITF1_Q3	1.06064e-06	1.3479e-05
	FOXJ2_02	1.11093e-06	1.35533e-05
	OCT1_04	1.11093e-06	1.35533e-05
	TATAAA_TATA_01	1.14993e-06	1.36467e-05
	GATA1_01	1.16333e-06	1.36467e-05
	TGACATY_UNKNOWN	1.32691e-06	1.52719e-05
	YNGTTNNNATT_UNKNOWN	1.39933e-06	1.58072e-05
	RSRFC4_01	1.45979e-06	1.61904e-05
	WTGAAAT_UNKNOWN	1.50001e-06	1.63394e-05
	TGACAGNY_MEIS1_01	1.71149e-06	1.83159e-05
	TCF11_01	2.16644e-06	2.27849e-05
	ER_Q6_02	2.46184e-06	2.54529e-05
	CTTTAAR_UNKNOWN	2.81933e-06	2.86632e-05
	OCT1_06	3.16187e-06	3.16187e-05
	RTAAACA_FREAC2_01	3.24036e-06	3.1881e-05
	OCT1_B	3.43161e-06	3.32267e-05
	YTAAYNGCT_UNKNOWN	3.86533e-06	3.68415e-05
	RTTTNNNYTGGM_UNKNOWN	4.09404e-06	3.8421e-05
	AP4_Q5	4.36723e-06	4.03638e-05
	CEBP_01	4.7258e-06	4.30259e-05
	CATTGTYY_SOX9_B1	5.02157e-06	4.50464e-05
	NKX62_Q2	6.79953e-06	6.01118e-05
	PTF1BETA_Q6	7.08823e-06	6.17689e-05
	CEBPDELTA_Q6	8.01991e-06	6.89034e-05
	FOXO1_01	8.35347e-06	7.07725e-05
	GCANCTGNY_MYOD_Q6	8.79871e-06	7.35234e-05
	T3R_Q6	1.06223e-05	8.75625e-05
	HNF1_Q6	1.14901e-05	9.14857e-05
	TAL1ALPHAE47_01	1.14901e-05	9.14857e-05
	YAATNRNNNYNATT_UNKNOWN	1.15482e-05	9.14857e-05
	HMEF2_Q6	1.2138e-05	9.49255e-05
	AR_Q6	1.24192e-05	9.58951e-05
	RSRFC4_Q2	1.28553e-05	9.72078e-05
	AP4_Q6_01	1.29079e-05	9.72078e-05
	CTGCAGY_UNKNOWN	1.3248e-05	9.85522e-05
	PAX_Q6	1.5035e-05	0.000109183
	CDX2_Q5	1.5035e-05	0.000109183
	MAF_Q6	1.56124e-05	0.000109466
	FREAC2_01	1.56124e-05	0.000109466
	TAL1BETAITF2_01	1.56124e-05	0.000109466
	EN1_01	1.61947e-05	0.000112259
	OCT_C	1.68253e-05	0.00011532
	GATA_C	1.74621e-05	0.000118354
	FOXJ2_01	2.00915e-05	0.000134679
	YATGNWAAT_OCT_C	2.09887e-05	0.000139164
	IK3_01	2.20688e-05	0.000144753
	CRX_Q4	2.33596e-05	0.000151589
	MEF2_02	2.39015e-05	0.000153473
	HNF3_Q6	2.52019e-05	0.000158486
	NKX22_01	2.52019e-05	0.000158486
	HP1SITEFACTOR_Q6	2.68969e-05	0.000167419
	TATA_C	2.98723e-05	0.000184062
	CEBP_Q2	3.02111e-05	0.000184288
	BRN2_01	3.38721e-05	0.000200602
	TCCATTKW_UNKNOWN	3.38721e-05	0.000200602
	EVI1_04	3.38721e-05	0.000200602
	FOXO4_01	4.08254e-05	0.000239457
	S8_01	4.39326e-05	0.00025282
	MEF2_Q6_01	4.39326e-05	0.00025282
	CDPCR1_01	4.78894e-05	0.000273014
	HSF_Q6	4.97069e-05	0.000280752
	GATA1_02	5.07617e-05	0.000284079
	AREB6_04	5.26049e-05	0.000291718
	E47_02	5.45054e-05	0.000299507
	GATAAGR_GATA_C	5.60821e-05	0.000299507
	PBX1_02	5.63831e-05	0.000299507
	RRAGTTGT_UNKNOWN	5.64645e-05	0.000299507
	P53_02	5.64645e-05	0.000299507
	HNF3ALPHA_Q6	5.83176e-05	0.000304915
	OCT1_05	5.84837e-05	0.000304915
	P53_DECAMER_Q2	6.05646e-05	0.000310457
	IRF7_01	6.05646e-05	0.000310457
	RP58_01	6.30788e-05	0.000320651
	AAAYWAACM_HFH4_01	6.95363e-05	0.000347681
	AMEF2_Q6	6.95363e-05	0.000347681
	FOXO4_02	7.44336e-05	0.000369142
	STAT4_01	7.96233e-05	0.000391696
	PAX2_02	8.23323e-05	0.000399535
	CTAWWWATA_RSRFC4_Q2	8.25269e-05	0.000399535
	YNTTTNNNANGCARM_UNKNOWN	8.4037e-05	0.000402504
	AFP1_Q6	8.51197e-05	0.000402504
	OSF2_Q6	8.51197e-05	0.000402504
	CEBPB_02	8.79874e-05	0.000409712
	MYB_Q5_01	8.79874e-05	0.000409712
	GATA2_01	9.0362e-05	0.000413968
	OCT1_Q6	9.09373e-05	0.000413968
	SOX5_01	9.09373e-05	0.000413968
	MMEF2_Q6	9.70913e-05	0.000438709
	CART1_01	0.000106614	0.00047637
	OCT1_Q5_01	0.000106988	0.00047637
	AP4_Q6	0.000110514	0.000488505
	WWTAAGGC_UNKNOWN	0.000114384	0.000501973
	CCCNNGGGAR_OLF1_01	0.00011923	0.000519502
	GTTGNYNNRGNAAC_UNKNOWN	0.000128155	0.000550527
	CDP_02	0.000128155	0.000550527
	CAGNYGKNAAA_UNKNOWN	0.000131416	0.000560585
	NKX3A_01	0.000141346	0.000598756
	GATA1_05	0.000150984	0.000628188
	HAND1E47_01	0.000150984	0.000628188
	POU1F1_Q6	0.000151383	0.000628188
	FREAC7_01	0.000179678	0.000739576
	PAX5_01	0.00018065	0.000739576
	GATA3_01	0.000191378	0.000778271
	SREBP1_Q6	0.000197757	0.000798888
	LMO2COM_02	0.000204315	0.000819947
	GATA_Q6	0.00022441	0.000885845
	HFH1_01	0.000225092	0.000885845
	FOXO3_01	0.000225092	0.000885845
	YY1_01	0.000232399	0.000902953
	E2A_Q2	0.000232399	0.000902953
	STAT1_03	0.000247613	0.000955974
	HFH8_01	0.000250028	0.000959227
	FREAC3_01	0.000280552	0.00106296
	CEBPA_01	0.000280552	0.00106296
	MYOGENIN_Q6	0.000289336	0.00108948
	TEF_Q6	0.000298349	0.00110971
	CEBP_Q3	0.000298349	0.00110971
	AP2_Q6	0.000307595	0.00113717
	PXR_Q2	0.000326807	0.00120092
	HNF4_DR1_Q3	0.000357496	0.00130582
	CDP_01	0.000364679	0.00132413
	OCT_Q6	0.000368245	0.00132917
	TAAYNRNNTCC_UNKNOWN	0.000378146	0.00135292
	PR_Q2	0.000379261	0.00135292
	AML_Q6	0.000390551	0.00138509
	NCX_01	0.000392888	0.00138533
	IK2_01	0.000402119	0.00140973
	KMCATNNWGGA_UNKNOWN	0.000408376	0.00142348
	CACCCBINDINGFACTOR_Q6	0.000438547	0.00151997
	FAC1_01	0.000459857	0.00158396
	YGCGYRCGC_UNKNOWN	0.000462204	0.00158396
	NF1_Q6_01	0.000477678	0.00162784
	SRY_01	0.000490173	0.00166114
	OLF1_01	0.000505341	0.00170308
	TGANTCA_AP1_C	0.000545459	0.00182819
	PAX6_01	0.000564362	0.00188121
	LEF1_Q2	0.000573206	0.0019003
	E2F_01	0.000593898	0.00195826
	PU1_Q6	0.000628324	0.00206063
	PIT1_Q6	0.000647632	0.00211259
	MEF2_03	0.000667421	0.00215411
	NKX61_01	0.000667421	0.00215411
	YAATNANRNNNCAG_UNKNOWN	0.000678472	0.00217825
	YKACATTT_UNKNOWN	0.000700663	0.00223772
	GGGTGGRR_PAX4_03	0.00075076	0.00238523
	HFH3_01	0.000800598	0.00253039
	TGATTTRY_GFI1_01	0.000819498	0.00255274
	GTGGGTGK_UNKNOWN	0.000819498	0.00255274
	HNF1_01	0.000820223	0.00255274
	ELF1_Q6	0.000893879	0.00276785
	RORA1_01	0.000919592	0.00283309
	EGR2_01	0.000942903	0.00289031
	FXR_Q3	0.000966692	0.00293773
	AP3_Q6	0.000972821	0.00293773
	E2F1_Q4	0.000972821	0.00293773
	MYOD_Q6	0.00100036	0.003006
	TAL1BETAE47_01	0.00102852	0.00304562
	GATA4_Q3	0.00102852	0.00304562
	AP2GAMMA_01	0.00102852	0.00304562
	GGATTA_PITX2_Q2	0.00103785	0.00305841
	ICSBP_Q6	0.00105733	0.00308598
	MYB_Q3	0.00105733	0.00308598
	E47_01	0.00111689	0.00324431
	P300_01	0.00114768	0.00331794
	MYOD_Q6_01	0.00117915	0.00339283
	COMP1_01	0.00120968	0.0034528
	HSF2_01	0.00121131	0.0034528
	LXR_Q3	0.00131407	0.00372487
	CCANNAGRKGGC_UNKNOWN	0.00131897	0.00372487
	AGCYRWTTC_UNKNOWN	0.00137636	0.00386904
	ZIC1_01	0.00149494	0.00416398
	AP4_01	0.00149494	0.00416398
	CEBPB_01	0.00153386	0.00425296
	LYF1_01	0.00174084	0.00480504
	NKX25_01	0.00176175	0.00484085
	HNF3B_01	0.00182774	0.00499966
	ER_Q6_01	0.0020676	0.00561681
	MSX1_01	0.00207177	0.00561681
	CHX10_01	0.00209935	0.00566639
	IK1_01	0.0022218	0.00597048
	VDR_Q3	0.00240175	0.00642573
	WTTGKCTG_UNKNOWN	0.00244157	0.00650375
	NRSF_01	0.00277794	0.00736758
	STAT5A_02	0.00308131	0.00813679
	YYCATTCAWW_UNKNOWN	0.00325981	0.00857106
	E2F1_Q3	0.00351737	0.00916921
	TBP_01	0.00351737	0.00916921
	MEF2_01	0.00353283	0.00917031
	SP1_Q6_01	0.00360396	0.00931532
	FOXO1_02	0.0036922	0.00950312
	CIZ_01	0.00378209	0.0096936
	ETS_Q4	0.00396696	0.0101249
	TTANWNANTGGM_UNKNOWN	0.00406186	0.0102813
	HMGIY_Q6	0.00406196	0.0102813
	PAX8_B	0.00425018	0.0106431
	NFKAPPAB_01	0.00425724	0.0106431
	WCAANNNYCAG_UNKNOWN	0.00425724	0.0106431
	GCCNNNWTAAR_UNKNOWN	0.00429991	0.0107059
	FREAC4_01	0.00458101	0.0113594
	STAT6_02	0.00466941	0.0115317
	SRY_02	0.00477708	0.0117501
	ACCTGTTG_UNKNOWN	0.00534275	0.01304
	DR4_Q2	0.00534428	0.01304
	E12_Q6	0.00558502	0.0135732
	TTAYRTAA_E4BP4_01	0.00570845	0.0137093
	HEB_Q6	0.00570845	0.0137093
	MYOD_01	0.00570845	0.0137093
	STAT6_01	0.00583395	0.0139557
	NF1_Q6	0.00596153	0.0142052
	HOXA4_Q2	0.00609123	0.0144578
	CTGRYYYNATT_UNKNOWN	0.00613782	0.0145119
	OCT1_01	0.00622306	0.0146003
	GR_Q6	0.00622306	0.0146003
	RGTTAMWNATT_HNF1_01	0.0064386	0.0150481
	MYCMAX_02	0.00649321	0.0151178
	PAX4_04	0.00695153	0.0161233
	LBP1_Q6	0.00711835	0.016432
	OCT1_07	0.00713848	0.016432
	AHR_Q5	0.00728812	0.0167134
	ER_Q6	0.00782029	0.0178666
	RFX1_02	0.00797944	0.0181622
	EVI1_05	0.00818376	0.018558
	TGAYRTCA_ATF3_Q6	0.0092045	0.0207953
	AP2REP_01	0.00957811	0.0215596
	GGGYGTGNY_UNKNOWN	0.00974291	0.0218499
	ZF5_01	0.00999172	0.0223258
	CAGNWMCNNNGAC_UNKNOWN	0.0108326	0.0241165
	TCF4_Q5	0.0111147	0.0245652
	GCM_Q2	0.0111147	0.0245652
	IRF_Q6	0.0118309	0.02596
	SMAD4_Q6	0.0118309	0.02596
	MYOGNF1_01	0.01217	0.0266082
	MEIS1_01	0.012837	0.0279664
	HIF1_Q5	0.0130979	0.0284331
	YTAATTAA_LHX3_01	0.0131659	0.0284794
	FOXM1_01	0.0139032	0.0299681
	LXR_DR4_Q3	0.0141141	0.0303156
	SMAD_Q6	0.0144594	0.0309483
	IRF1_01	0.0147434	0.0314458
	PAX4_03	0.0150314	0.0319482
	SF1_Q6	0.0159192	0.0336011
	CMYB_01	0.0159192	0.0336011
	ALPHACP1_01	0.0162233	0.0340076
	CP2_01	0.0162233	0.0340076
	PEA3_Q6	0.0165314	0.0344169
	NFY_01	0.0165314	0.0344169
	RGAANNTTC_HSF1_01	0.016633	0.0345107
	POU3F2_02	0.0168437	0.0347116
	RFX1_01	0.0168437	0.0347116
	LEF1_Q6	0.0171601	0.0350089
	RACCACAR_AML_Q6	0.0171601	0.0350089
	CDC5_01	0.0171601	0.0350089
	NFY_Q6_01	0.0181345	0.0367509
	TTF1_Q6	0.0181345	0.0367509
	CDPCR3_01	0.0184049	0.0371754
	ERR1_Q2	0.0184677	0.0371793
	ETS1_B	0.0188053	0.0376106
	NFKB_C	0.0188053	0.0376106
	STAT5A_03	0.0191471	0.038055
	RREB1_01	0.0191523	0.038055
	AP1_01	0.0194933	0.0386069
	RORA2_01	0.0198249	0.0391365
	EVI1_06	0.0200355	0.0394247
	AP1_Q2_01	0.0205581	0.0401937
	EFC_Q6	0.0205581	0.0401937
	COREBINDINGFACTOR_Q6	0.02129	0.0414918
	TTCYNRGAA_STAT5B_01	0.0220647	0.0428645
	ETS2_B	0.0231987	0.0449245
	TCANNTGAY_SREBP1_01	0.0242434	0.046799
	E4BP4_01	0.0253012	0.0485338
	MAZR_01	0.0253012	0.0485338
Canonical_Pathways	NABA_CORE_MATRISOME	1.30211e-07	0.000222303
	REACTOME_NEURONAL_SYSTEM	2.02185e-07	0.000222303
	NABA_ECM_GLYCOPROTEINS	6.92084e-07	0.000507297
	NABA_MATRISOME	1.74659e-06	0.000960185
	REACTOME_MUSCLE_CONTRACTION	8.24968e-06	0.00302351
	REACTOME_TRANSMISSION_ACROSS_CHEMICAL_SYNAPSES	1.8799e-05	0.00516737
	REACTOME_PROTEIN_PROTEIN_INTERACTIONS_AT_SYNAPSES	2.70273e-05	0.00660366
	REACTOME_NEUROTRANSMITTER_RECEPTORS_AND_POSTSYNAPTIC_SIGNAL_TRANSMISSION	4.22045e-05	0.00928077
	REACTOME_POST_TRANSLATIONAL_PROTEIN_MODIFICATION	0.000110169	0.0201886
	REACTOME_NETRIN_1_SIGNALING	0.000139706	0.0222467
	REACTOME_EFFECTS_OF_PIP2_HYDROLYSIS	0.000141634	0.0222467
	REACTOME_PLATELET_CALCIUM_HOMEOSTASIS	0.000163948	0.0240347
	BIOCARTA_AGR_PATHWAY	0.000315053	0.0433001
	REACTOME_G_ALPHA_Q_SIGNALLING_EVENTS	0.000353562	0.0457343
	PID_ERBB_NETWORK_PATHWAY	0.000407791	0.0490464
