# Supplementary material for: A trans-ethnic two-stage polygenetic scoring analysis detects genetic correlation between osteoporosis and schizophrenia
Source: Clin Transl Med. 2020 Feb 27;9:21. doi: 10.1186/s40169-020-00272-y (PMC7046891; doi:10.1186/s40169-020-00272-y)
Supplement: Supplementary file 6 — Additional file 6: Table S6. FUMA gene set enrichment analysis results for the association between spineBMD and SCZ. [file 40169_2020_272_MOESM6_ESM.xlsx]

## Sheet: Sheet1
Table S6. FUMA gene set enrichment analysis results for the association between spineBMD and SCZ
Category	GeneSet	P-value	adjusted P
GO biological processes	GO_ION_TRANSMEMBRANE_TRANSPORT	1.67127e-12	7.68754e-09
	GO_ION_TRANSPORT	2.09185e-12	7.68754e-09
	GO_TRANSMEMBRANE_TRANSPORT	5.14553e-11	1.26065e-07
	GO_NEURON_DIFFERENTIATION	1.15147e-10	2.11583e-07
	GO_NEURON_DEVELOPMENT	8.02379e-10	1.1795e-06
	GO_NEUROGENESIS	1.37313e-09	1.51178e-06
	GO_SYNAPTIC_SIGNALING	1.4398e-09	1.51178e-06
	GO_CELL_CELL_SIGNALING	2.57614e-09	2.36683e-06
	GO_INORGANIC_ION_TRANSMEMBRANE_TRANSPORT	1.57228e-08	1.28403e-05
	GO_CELLULAR_COMPONENT_MORPHOGENESIS	2.50859e-08	1.84381e-05
	GO_SYNAPSE_ORGANIZATION	3.62327e-08	2.421e-05
	GO_REGULATION_OF_POSTSYNAPTIC_MEMBRANE_POTENTIAL	7.42883e-08	4.40034e-05
	GO_CELL_MORPHOGENESIS_INVOLVED_IN_NEURON_DIFFERENTIATION	7.78292e-08	4.40034e-05
	GO_CELL_PROJECTION_ORGANIZATION	1.11562e-07	5.857e-05
	GO_CELL_PART_MORPHOGENESIS	1.19566e-07	5.85871e-05
	GO_REGULATION_OF_SMALL_GTPASE_MEDIATED_SIGNAL_TRANSDUCTION	2.24857e-07	9.97006e-05
	GO_NEURON_PROJECTION_GUIDANCE	2.306e-07	9.97006e-05
	GO_CELL_MORPHOGENESIS_INVOLVED_IN_DIFFERENTIATION	3.39262e-07	0.000138532
	GO_REGULATION_OF_NERVOUS_SYSTEM_DEVELOPMENT	3.93152e-07	0.000152088
	GO_SYNAPSE_ASSEMBLY	4.1533e-07	0.000152634
	GO_CATION_TRANSMEMBRANE_TRANSPORT	5.0289e-07	0.000176012
	GO_REGULATION_OF_MEMBRANE_POTENTIAL	5.33397e-07	0.000178203
	GO_REGULATION_OF_TRANS_SYNAPTIC_SIGNALING	5.76665e-07	0.000178805
	GO_AXON_DEVELOPMENT	5.83853e-07	0.000178805
	GO_CATION_TRANSPORT	7.6628e-07	0.000225286
	GO_REGULATION_OF_HYDROLASE_ACTIVITY	9.39884e-07	0.00025098
	GO_LOCOMOTION	9.55903e-07	0.00025098
	GO_CALCIUM_ION_TRANSMEMBRANE_TRANSPORT	9.56115e-07	0.00025098
	GO_POSTSYNAPTIC_SPECIALIZATION_ORGANIZATION	1.09389e-06	0.000277245
	GO_REGULATION_OF_CALCIUM_ION_TRANSMEMBRANE_TRANSPORT	1.15009e-06	0.000281771
	GO_REGULATION_OF_POSTSYNAPTIC_DENSITY_ORGANIZATION	1.28795e-06	0.000305368
	GO_NEURON_PROJECTION_EXTENSION_INVOLVED_IN_NEURON_PROJECTION_GUIDANCE	1.45634e-06	0.000334503
	GO_REGULATION_OF_NEURON_DIFFERENTIATION	1.92987e-06	0.000421591
	GO_CELL_CELL_ADHESION_VIA_PLASMA_MEMBRANE_ADHESION_MOLECULES	1.95022e-06	0.000421591
	GO_REGULATION_OF_NEURON_PROJECTION_DEVELOPMENT	2.12055e-06	0.000445314
	GO_REGULATION_OF_CELL_PROJECTION_ORGANIZATION	2.74639e-06	0.000560721
	GO_NEGATIVE_REGULATION_OF_LOCOMOTION	5.85178e-06	0.00116245
	GO_TAXIS	7.44603e-06	0.00144022
	GO_REGULATION_OF_GTPASE_ACTIVITY	8.08081e-06	0.00152292
	GO_IONOTROPIC_GLUTAMATE_RECEPTOR_SIGNALING_PATHWAY	8.62611e-06	0.00157706
	GO_DIVALENT_INORGANIC_CATION_TRANSPORT	8.7972e-06	0.00157706
	GO_REGULATION_OF_CELL_MORPHOGENESIS	9.17584e-06	0.00158309
	GO_REGULATION_OF_CELL_DEVELOPMENT	9.57215e-06	0.00158309
	GO_SYNAPTIC_TRANSMISSION_GLUTAMATERGIC	9.61434e-06	0.00158309
	GO_ACTIN_FILAMENT_BASED_PROCESS	9.69238e-06	0.00158309
	GO_REGULATION_OF_CATION_TRANSMEMBRANE_TRANSPORT	1.04739e-05	0.00167354
	GO_REGULATION_OF_INTRACELLULAR_SIGNAL_TRANSDUCTION	1.18199e-05	0.00184843
	GO_REGULATION_OF_TRANSPORT	1.21524e-05	0.00186084
	GO_GLUTAMATE_RECEPTOR_SIGNALING_PATHWAY	1.3037e-05	0.00192536
	GO_LOCALIZATION_WITHIN_MEMBRANE	1.30977e-05	0.00192536
	GO_REGULATION_OF_CELL_DIFFERENTIATION	1.42032e-05	0.00204373
	GO_REGULATION_OF_TRANSPORTER_ACTIVITY	1.4459e-05	0.00204373
	GO_ESTABLISHMENT_OF_EPITHELIAL_CELL_POLARITY	1.59315e-05	0.00220937
	GO_BIOLOGICAL_ADHESION	1.76631e-05	0.00240414
	GO_REGULATION_OF_CELLULAR_LOCALIZATION	1.91266e-05	0.00255601
	GO_POSTSYNAPSE_ASSEMBLY	2.09329e-05	0.00274744
	GO_SENSORY_SYSTEM_DEVELOPMENT	2.38402e-05	0.00307414
	GO_POSTSYNAPSE_ORGANIZATION	2.46471e-05	0.00312338
	GO_REGULATION_OF_CELL_MORPHOGENESIS_INVOLVED_IN_DIFFERENTIATION	2.97857e-05	0.0037106
	GO_CYTOSOLIC_CALCIUM_ION_TRANSPORT	3.23723e-05	0.00390404
	GO_REGULATION_OF_ANATOMICAL_STRUCTURE_MORPHOGENESIS	3.24009e-05	0.00390404
	GO_ANIMAL_ORGAN_MORPHOGENESIS	3.49135e-05	0.00412282
	GO_REGULATION_OF_RAS_PROTEIN_SIGNAL_TRANSDUCTION	3.53384e-05	0.00412282
	GO_REGULATION_OF_METAL_ION_TRANSPORT	3.5974e-05	0.00413139
	GO_NEGATIVE_REGULATION_OF_SIGNALING	3.93681e-05	0.00445162
	GO_REGULATION_OF_TRANSMEMBRANE_TRANSPORT	4.07177e-05	0.00447817
	GO_REGULATION_OF_ION_TRANSMEMBRANE_TRANSPORT	4.11626e-05	0.00447817
	GO_SMALL_GTPASE_MEDIATED_SIGNAL_TRANSDUCTION	4.14307e-05	0.00447817
	GO_REGULATION_OF_CALCIUM_ION_TRANSPORT	4.48582e-05	0.00477838
	GO_REGULATION_OF_CELLULAR_COMPONENT_MOVEMENT	4.58879e-05	0.00481823
	GO_REGULATION_OF_POSTSYNAPTIC_SPECIALIZATION_ASSEMBLY	5.00685e-05	0.00518315
	GO_REGULATION_OF_AXONOGENESIS	5.3828e-05	0.00549494
	GO_REGULATION_OF_EXCITATORY_SYNAPSE_ASSEMBLY	6.23432e-05	0.00627702
	GO_REGULATION_OF_RELEASE_OF_SEQUESTERED_CALCIUM_ION_INTO_CYTOSOL	6.68881e-05	0.0065928
	GO_REGULATION_OF_ION_TRANSPORT	6.76688e-05	0.0065928
	GO_ESTABLISHMENT_OF_CELL_POLARITY	6.81705e-05	0.0065928
	GO_NEGATIVE_REGULATION_OF_CELL_MOTILITY	7.05303e-05	0.00673244
	GO_METAL_ION_TRANSPORT	7.15553e-05	0.00674271
	GO_REGULATION_OF_AXON_GUIDANCE	7.81515e-05	0.00727105
	GO_REGULATION_OF_CALCIUM_ION_TRANSMEMBRANE_TRANSPORTER_ACTIVITY	8.93493e-05	0.00820897
	GO_CALCIUM_ION_TRANSMEMBRANE_IMPORT_INTO_CYTOSOL	9.48708e-05	0.00850367
	GO_REGULATION_OF_RHO_PROTEIN_SIGNAL_TRANSDUCTION	9.48708e-05	0.00850367
	GO_POSITIVE_REGULATION_OF_NEURON_PROJECTION_DEVELOPMENT	0.000101675	0.00900378
	GO_ANION_TRANSPORT	0.00010477	0.00916739
	GO_POSTSYNAPTIC_DENSITY_ASSEMBLY	0.000110513	0.00948885
	GO_RETINA_DEVELOPMENT_IN_CAMERA_TYPE_EYE	0.000111026	0.00948885
	GO_ESTABLISHMENT_OR_MAINTENANCE_OF_CELL_POLARITY	0.000113393	0.00957972
	GO_CELL_CELL_ADHESION	0.000121468	0.0101453
	GO_POSITIVE_REGULATION_OF_NERVOUS_SYSTEM_DEVELOPMENT	0.000126309	0.0104311
	GO_POSITIVE_REGULATION_OF_NEURON_DIFFERENTIATION	0.000135872	0.01107
	GO_SENSORY_ORGAN_DEVELOPMENT	0.000137057	0.01107
	GO_RESPONSE_TO_CALCIUM_ION	0.000139279	0.0111271
	GO_POSITIVE_REGULATION_OF_DEVELOPMENTAL_PROCESS	0.000151209	0.0119504
	GO_POSITIVE_REGULATION_OF_MULTICELLULAR_ORGANISMAL_PROCESS	0.000170907	0.0133531
	GO_POSITIVE_REGULATION_OF_CELL_PROJECTION_ORGANIZATION	0.000173396	0.0133531
	GO_REGULATION_OF_POSTSYNAPSE_ORGANIZATION	0.000175064	0.0133531
	GO_RECEPTOR_LOCALIZATION_TO_SYNAPSE	0.000177984	0.0133531
	GO_RETINAL_GANGLION_CELL_AXON_GUIDANCE	0.000178042	0.0133531
	GO_REGULATION_OF_CALCIUM_ION_TRANSPORT_INTO_CYTOSOL	0.000192443	0.0142874
	GO_RETINA_LAYER_FORMATION	0.000205356	0.0149027
	GO_POSTSYNAPTIC_SPECIALIZATION_ASSEMBLY	0.000205356	0.0149027
	GO_POSITIVE_REGULATION_OF_CELL_DIFFERENTIATION	0.000206812	0.0149027
	GO_REGULATION_OF_SYNAPSE_STRUCTURE_OR_ACTIVITY	0.000223931	0.0159796
	GO_POSITIVE_REGULATION_OF_GTPASE_ACTIVITY	0.000269596	0.0185655
	GO_RESPONSE_TO_CORTISOL	0.0002728	0.0185655
	GO_REGULATION_OF_RETINAL_GANGLION_CELL_AXON_GUIDANCE	0.0002728	0.0185655
	GO_SUBSTRATE_DEPENDENT_CEREBRAL_CORTEX_TANGENTIAL_MIGRATION	0.0002728	0.0185655
	GO_POSITIVE_REGULATION_OF_HIGH_VOLTAGE_GATED_CALCIUM_CHANNEL_ACTIVITY	0.0002728	0.0185655
	GO_REGULATION_OF_SYNAPSE_ASSEMBLY	0.000275437	0.018573
	GO_PROTEIN_DEPHOSPHORYLATION	0.000282802	0.0188963
	GO_EXCITATORY_SYNAPSE_ASSEMBLY	0.000303157	0.0198947
	GO_GAMMA_AMINOBUTYRIC_ACID_SIGNALING_PATHWAY	0.000303157	0.0198947
	GO_EMBRYONIC_PATTERN_SPECIFICATION	0.000306966	0.0199663
	GO_RESPONSE_TO_DRUG	0.000310782	0.0200373
	GO_REGULATION_OF_CATION_CHANNEL_ACTIVITY	0.000313813	0.0200567
	GO_NEURAL_RETINA_DEVELOPMENT	0.000326795	0.0207064
	GO_REGULATION_OF_CELLULAR_COMPONENT_BIOGENESIS	0.000350941	0.0220463
	GO_SYNAPTIC_MEMBRANE_ADHESION	0.000382564	0.0238292
	GO_REGULATION_OF_POSTSYNAPTIC_MEMBRANE_NEUROTRANSMITTER_RECEPTOR_LEVELS	0.000391783	0.0241983
	GO_NEGATIVE_REGULATION_OF_RESPONSE_TO_STIMULUS	0.000397624	0.0242091
	GO_AXON_EXTENSION	0.000398544	0.0242091
	GO_NEGATIVE_REGULATION_OF_CHEMOKINE_MEDIATED_SIGNALING_PATHWAY	0.000407781	0.0245013
	GO_CENTRAL_NERVOUS_SYSTEM_NEURON_DIFFERENTIATION	0.000411723	0.0245013
	GO_RESPONSE_TO_ENDOGENOUS_STIMULUS	0.000413355	0.0245013
	GO_REGULATION_OF_SYNAPTIC_PLASTICITY	0.000423924	0.0248976
	GO_NEGATIVE_REGULATION_OF_AXON_GUIDANCE	0.000426817	0.0248976
	GO_SUBSTRATE_DEPENDENT_CELL_MIGRATION	0.000474226	0.0274454
	GO_POSITIVE_REGULATION_OF_CALCIUM_ION_TRANSMEMBRANE_TRANSPORT	0.000492144	0.0276126
	GO_REGULATION_OF_SYNAPTIC_TRANSMISSION_GLUTAMATERGIC	0.000492144	0.0276126
	GO_NEGATIVE_REGULATION_OF_AXONOGENESIS	0.000492144	0.0276126
	GO_POSITIVE_REGULATION_OF_SYNAPSE_ASSEMBLY	0.000492144	0.0276126
	GO_NEGATIVE_REGULATION_OF_SYNAPTIC_TRANSMISSION	0.000519841	0.0289457
	GO_ROUNDABOUT_SIGNALING_PATHWAY	0.000568914	0.0307223
	GO_CEREBELLAR_GRANULAR_LAYER_FORMATION	0.000568914	0.0307223
	GO_REGULATION_OF_CDC42_PROTEIN_SIGNAL_TRANSDUCTION	0.000568914	0.0307223
	GO_LUTEOLYSIS	0.000568914	0.0307223
	GO_REGULATION_OF_PHOSPHORUS_METABOLIC_PROCESS	0.000572647	0.0307223
	GO_SEQUESTERING_OF_CALCIUM_ION	0.000622322	0.0331454
	GO_CELL_MOTILITY	0.000634912	0.0331687
	GO_AMEBOIDAL_TYPE_CELL_MIGRATION	0.000635294	0.0331687
	GO_REGULATION_OF_PRESYNAPSE_ORGANIZATION	0.000636298	0.0331687
	GO_POSITIVE_REGULATION_OF_HYDROLASE_ACTIVITY	0.000651059	0.0336992
	GO_POSITIVE_REGULATION_OF_CHEMOTAXIS	0.00066724	0.0342952
	GO_RHO_PROTEIN_SIGNAL_TRANSDUCTION	0.000695962	0.035523
	GO_SUPRAMOLECULAR_FIBER_ORGANIZATION	0.000743433	0.0376844
	GO_POSITIVE_REGULATION_OF_AXON_GUIDANCE	0.000755924	0.0380551
	GO_PROTEIN_LOCALIZATION_TO_SYNAPSE	0.000860803	0.0430402
	GO_CELL_GROWTH	0.000891722	0.0442849
	GO_REGULATION_OF_CHEMOTAXIS	0.000918833	0.0451963
	GO_G_PROTEIN_COUPLED_RECEPTOR_SIGNALING_PATHWAY	0.000922373	0.0451963
	GO_DEPHOSPHORYLATION	0.000932422	0.0453861
	GO_REGULATION_OF_ENDOTHELIAL_CELL_MIGRATION	0.00094153	0.0455279
	GO_TUBE_MORPHOGENESIS	0.000964373	0.045633
	GO_CEREBRAL_CORTEX_TANGENTIAL_MIGRATION	0.000968537	0.045633
	GO_REGULATION_OF_CHEMOKINE_MEDIATED_SIGNALING_PATHWAY	0.000968537	0.045633
	GO_CEREBELLAR_GRANULAR_LAYER_MORPHOGENESIS	0.000968537	0.045633
	GO_OSSIFICATION	0.000982341	0.0459886
	GO_CELLULAR_RESPONSE_TO_ENDOGENOUS_STIMULUS	0.000998542	0.0464512
	GO_SECRETION	0.00101689	0.0470072
GWAScatalog	Type 2 diabetes	9.57879e-09	9.00658e-06
	Post bronchodilator FEV1/FVC ratio	9.9246e-09	9.00658e-06
	Obesity-related traits	6.04861e-07	0.000365941
	Systolic blood pressure	1.16101e-06	0.000526807
	Feeling nervous	2.17047e-06	0.000787881
	Amyotrophic lateral sclerosis (sporadic)	2.74914e-06	0.000831614
	Glaucoma (primary open-angle)	3.96594e-06	0.00102831
	Alzheimer's disease (cognitive decline)	5.4588e-06	0.00123846
	General risk tolerance (MTAG)	7.33817e-06	0.00143619
	Response to fenofibrate (total cholesterol levels)	8.62611e-06	0.00143619
	Intraocular pressure	9.7191e-06	0.00143619
	Adventurousness	1.04365e-05	0.00143619
	Pursuit maintenance gain	1.0883e-05	0.00143619
	Non-response to selective serotonin reuptake inhibitors and depression	1.17809e-05	0.00143619
	Coronary artery calcified atherosclerotic plaque (90 or 130 HU threshold) in type 2 diabetes	1.18693e-05	0.00143619
	Blood urea nitrogen levels	1.30977e-05	0.00148577
	Energy expenditure (24h)	1.67646e-05	0.00169043
	Response to citalopram treatment	1.67646e-05	0.00169043
	Longevity	2.10219e-05	0.00193167
	Menarche (age at onset)	2.12856e-05	0.00193167
	Response to amphetamines	2.70001e-05	0.00233358
	Myopia (pathological)	3.42656e-05	0.00263116
	Coronary artery calcified atherosclerotic plaque (130 HU threshold) in type 2 diabetes	3.42656e-05	0.00263116
	Dental caries	3.76378e-05	0.00263116
	Body mass index	3.77988e-05	0.00263116
	Heel bone mineral density	3.91863e-05	0.00263116
	Intracranial aneurysm	4.02751e-05	0.00263116
	Atrial fibrillation	4.35626e-05	0.00263116
	Post bronchodilator FEV1	4.36079e-05	0.00263116
	Intelligence (MTAG)	4.59299e-05	0.00263116
	Post bronchodilator FEV1 in COPD	4.77144e-05	0.00263116
	Metabolite levels (small molecules and protein measures)	4.77144e-05	0.00263116
	Cognitive decline rate in late mild cognitive impairment	4.78393e-05	0.00263116
	Weight	5.9677e-05	0.0031857
	Cognitive ability, years of educational attainment or schizophrenia (pleiotropy)	8.85128e-05	0.00459002
	Obsessive-compulsive disorder	9.24519e-05	0.00466111
	Estimated glomerular filtration rate	0.000134847	0.00661479
	Liver enzyme levels (alanine transaminase)	0.0001532	0.00731731
	Epstein-Barr virus copy number in lymphoblastoid cell lines	0.000205606	0.0095686
	Presence of antiphospholipid antibodies	0.000235246	0.00996942
	Plasma anti-thyroglobulin levels	0.000235246	0.00996942
	Moderate-to-late spontaneous preterm birth	0.000235246	0.00996942
	Manganese levels	0.00023619	0.00996942
	Estimated glomerular filtration rate after 5 years in renal transplantation (recipient effect)	0.0002728	0.011253
	Glomerular filtration rate	0.00028746	0.011364
	QRS duration	0.000288013	0.011364
	Coronary artery aneurysm in Kawasaki disease	0.000303157	0.0116071
	Calcium levels	0.000306966	0.0116071
	Pulse pressure	0.000319013	0.0118165
	Subcutaneous adipose tissue	0.000326795	0.0118627
	Advanced age-related macular degeneration	0.000347526	0.0123678
	Anxiety in major depressive disorder	0.000407781	0.0129846
	Chlamydia trachomatis seropositivity	0.000407781	0.0129846
	Carotid plaque burden (smoking interaction)	0.000407781	0.0129846
	Aspartate aminotransferase levels in non-alcoholic fatty liver disease	0.000407781	0.0129846
	Cardiac structure and function	0.000407781	0.0129846
	Hip shape (DXA scan)	0.000407781	0.0129846
	Lung function (FVC)	0.000449171	0.014056
	Venous thromboembolism adjusted for sickle cell variant rs77121243-T	0.000465513	0.0143204
	Diisocyanate-induced asthma	0.000517435	0.0153269
	Adiponectin levels	0.000524884	0.0153269
	Attention deficit hyperactivity disorder and conduct disorder	0.000524884	0.0153269
	Smoking status (ever vs never smokers)	0.000532007	0.0153269
	Urea levels	0.000568914	0.0156451
	Lipoprotein (a) - cholesterol levels	0.000568914	0.0156451
	Response to bupropion in depression	0.000568914	0.0156451
	Creatinine levels	0.000690588	0.0186023
	Cardiac Troponin-T levels	0.000697228	0.0186023
	Diastolic blood pressure	0.000707195	0.0186023
	Cleft lip with or without cleft palate (maternal periconceptional vitamin use interaction)	0.000755924	0.019473
	Systemic juvenile idiopathic arthritis	0.000761753	0.019473
	Emphysema annual change measurement in smokers (adjusted lung density)	0.000829954	0.0206352
	Periodontitis (Mean PAL)	0.000829954	0.0206352
	Mean arterial pressure (alcohol consumption interaction)	0.000968537	0.0231302
	Adverse response to chemotherapy (neutropenia/leucopenia) (carboplatin)	0.000968537	0.0231302
	Erythema nodosum in inflammatory bowel disease	0.000968537	0.0231302
	Triglyceride levels	0.00105291	0.0246055
	Emphysema imaging phenotypes	0.00105743	0.0246055
	Neuroticism	0.00118846	0.0263827
	Temperament (bipolar disorder)	0.00120648	0.0263827
	Bipolar disorder (body mass index interaction)	0.00120648	0.0263827
	Gestational age at birth (child effect)	0.00120648	0.0263827
	Familial lung cancer	0.00120648	0.0263827
	Methadone dose in opioid dependence	0.00122891	0.0265532
	Response to methotrexate in juvenile idiopathic arthritis	0.00141695	0.030256
	Aggressiveness in attention deficit hyperactivity disorder	0.00146948	0.0303081
	LDL peak particle diameter (total fat intake interaction)	0.00146948	0.0303081
	Estrone/androstenedione ratio in resected early stage-receptor positive breast cancer	0.00146948	0.0303081
	Medication use (beta blocking agents)	0.00162212	0.0330803
	Attention deficit hyperactivity disorder	0.00175958	0.0354848
	Phoneme awareness	0.00206961	0.0403907
	Gait speed in old age	0.00206961	0.0403907
	Airway responsiveness in chronic obstructive pulmonary disease	0.00206961	0.0403907
	Loneliness	0.00211464	0.0408306
	Macular thickness	0.00217601	0.041418
	Paclitaxel disposition in epithelial ovarian cancer	0.00221352	0.041418
	Basophil percentage of granulocytes	0.00221352	0.041418
	Basophil percentage of white cells	0.00234577	0.0432401
	Spherical equivalent or myopia (age of diagnosis)	0.00240528	0.0432401
	Biochemical measures	0.0024062	0.0432401
	Body mass index (change over time)	0.0024062	0.0432401
	Urate levels in obese individuals	0.00248281	0.0441793
	Platelet count	0.00257102	0.0453049
	Personality dimensions	0.00276679	0.0474554
	Psychosis (atypical)	0.00276679	0.0474554
	Coronary artery calcification	0.0027715	0.0474554
	Glaucoma	0.00292327	0.0495863
Chemical and Genetic pertubation gene sets	BENPORATH_ES_WITH_H3K27ME3	2.55003e-08	8.42019e-05
	MIKKELSEN_MEF_HCP_WITH_H3K27ME3	9.17216e-08	0.000151432
	MEISSNER_NPC_HCP_WITH_H3K4ME2_AND_H3K27ME3	2.99122e-07	0.000329233
	GRYDER_PAX3FOXO1_ENHANCERS_IN_TADS	1.8418e-06	0.00152041
	BENPORATH_SUZ12_TARGETS	2.48314e-06	0.00163987
	BENPORATH_EED_TARGETS	3.55494e-06	0.0019564
	SMID_BREAST_CANCER_BASAL_DN	4.75604e-06	0.00224349
	LIM_MAMMARY_STEM_CELL_UP	8.25493e-06	0.00340722
	RIGGI_EWING_SARCOMA_PROGENITOR_DN	9.47392e-06	0.00347588
	MIKKELSEN_NPC_HCP_WITH_H3K27ME3	1.46468e-05	0.00483637
	RIGGI_EWING_SARCOMA_PROGENITOR_UP	2.1152e-05	0.0062481
	GENTILE_UV_LOW_DOSE_DN	2.27066e-05	0.0062481
	CHARAFE_BREAST_CANCER_LUMINAL_VS_MESENCHYMAL_DN	3.96012e-05	0.00826309
	ACEVEDO_METHYLATED_IN_LIVER_CANCER_DN	4.307e-05	0.00826309
	BENPORATH_PRC2_TARGETS	4.34752e-05	0.00826309
	LEE_AGING_CEREBELLUM_DN	4.59772e-05	0.00826309
	BERTUCCI_MEDULLARY_VS_DUCTAL_BREAST_CANCER_DN	4.67676e-05	0.00826309
	CHICAS_RB1_TARGETS_CONFLUENT	4.7535e-05	0.00826309
	ZHENG_BOUND_BY_FOXP3	5.07335e-05	0.00826309
	YOSHIMURA_MAPK8_TARGETS_UP	5.1279e-05	0.00826309
	DACOSTA_UV_RESPONSE_VIA_ERCC3_DN	5.25515e-05	0.00826309
	PILON_KLF1_TARGETS_UP	5.77725e-05	0.00850475
	CHIANG_LIVER_CANCER_SUBCLASS_POLYSOMY7_UP	5.92397e-05	0.00850475
	DACOSTA_UV_RESPONSE_VIA_ERCC3_XPCS_DN	9.44631e-05	0.0129965
	PEREZ_TP63_TARGETS	0.000112415	0.0148477
	GOBERT_OLIGODENDROCYTE_DIFFERENTIATION_DN	0.000174015	0.0220999
	SABATES_COLORECTAL_ADENOMA_DN	0.000190265	0.0232687
	VERHAAK_GLIOBLASTOMA_CLASSICAL	0.000220024	0.0259471
	KONDO_EZH2_TARGETS	0.000229949	0.0261824
	WONG_ADULT_TISSUE_STEM_MODULE	0.000406554	0.044748
	KAAB_HEART_ATRIUM_VS_VENTRICLE_UP	0.000438308	0.0463383
	CREIGHTON_ENDOCRINE_THERAPY_RESISTANCE_3	0.000449069	0.0463383
	MIKKELSEN_MCV6_HCP_WITH_H3K27ME3	0.000465654	0.0465936
GO cellular components	GO_SYNAPSE	3.07195e-15	3.07502e-12
	GO_NEURON_PART	4.49757e-12	2.1557e-09
	GO_CELL_JUNCTION	6.46063e-12	2.1557e-09
	GO_INTRINSIC_COMPONENT_OF_PLASMA_MEMBRANE	7.81783e-11	1.95641e-08
	GO_POSTSYNAPSE	7.00599e-10	1.4026e-07
	GO_SYNAPSE_PART	9.46137e-10	1.57847e-07
	GO_POSTSYNAPTIC_MEMBRANE	1.99189e-09	2.8484e-07
	GO_NEURON_PROJECTION	5.79917e-09	7.25622e-07
	GO_NEURON_TO_NEURON_SYNAPSE	3.87029e-08	4.30462e-06
	GO_GLUTAMATERGIC_SYNAPSE	5.06726e-08	5.07232e-06
	GO_SYNAPTIC_MEMBRANE	7.37983e-08	6.69556e-06
	GO_PLASMA_MEMBRANE_REGION	8.02665e-08	6.69556e-06
	GO_RECEPTOR_COMPLEX	1.5173e-06	0.000116832
	GO_INTRINSIC_COMPONENT_OF_SYNAPTIC_MEMBRANE	3.14583e-06	0.000224927
	GO_INTRINSIC_COMPONENT_OF_POSTSYNAPTIC_SPECIALIZATION_MEMBRANE	3.41242e-06	0.000227722
	GO_INTRINSIC_COMPONENT_OF_POSTSYNAPTIC_MEMBRANE	4.02306e-06	0.000251693
	GO_CELL_PROJECTION_PART	7.7367e-06	0.000455555
	GO_INTRINSIC_COMPONENT_OF_POSTSYNAPTIC_DENSITY_MEMBRANE	9.82768e-06	0.000546528
	GO_PRESYNAPSE	1.10623e-05	0.000582807
	GO_TRANSPORTER_COMPLEX	1.22507e-05	0.000613147
	GO_POSTSYNAPTIC_SPECIALIZATION_MEMBRANE	1.64318e-05	0.000783247
	GO_AXON	1.96955e-05	0.000896145
	GO_POSTSYNAPTIC_DENSITY_MEMBRANE	4.90525e-05	0.00213485
	GO_SOMATODENDRITIC_COMPARTMENT	0.000119937	0.00500236
	GO_DISTAL_AXON	0.0001273	0.00509707
	GO_BASEMENT_MEMBRANE	0.000136844	0.00526848
	GO_TERMINAL_BOUTON	0.000165227	0.00612563
	GO_AXON_PART	0.000184018	0.00657864
	GO_NEUROTRANSMITTER_RECEPTOR_COMPLEX	0.000191436	0.00660784
	GO_PRESYNAPTIC_MEMBRANE	0.000220024	0.00734146
	GO_SYNAPTIC_VESICLE_MEMBRANE	0.000252539	0.00815456
	GO_SITE_OF_POLARIZED_GROWTH	0.000267934	0.00838132
	GO_MEMBRANE_PROTEIN_COMPLEX	0.000422871	0.0128271
	GO_JUNCTIONAL_MEMBRANE_COMPLEX	0.000568914	0.0167495
	GO_GABA_ERGIC_SYNAPSE	0.000609575	0.0174338
	GO_HIPPOCAMPAL_MOSSY_FIBER_TO_CA3_SYNAPSE	0.000636298	0.0176926
	GO_SARCOPLASM	0.000782721	0.0208461
	GO_TRANSPORT_VESICLE_MEMBRANE	0.000791362	0.0208461
	GO_JUNCTIONAL_SARCOPLASMIC_RETICULUM_MEMBRANE	0.000968537	0.0248591
	GO_SECRETORY_GRANULE_MEMBRANE	0.0010482	0.0258167
	GO_SARCOPLASMIC_RETICULUM_MEMBRANE	0.00105743	0.0258167
	GO_ACTIN_CYTOSKELETON	0.00124402	0.029649
	GO_COLLAGEN_CONTAINING_EXTRACELLULAR_MATRIX	0.00144668	0.0336773
	GO_CHROMATOID_BODY	0.00206961	0.0470835
Hallmark_gene_sets	HALLMARK_EPITHELIAL_MESENCHYMAL_TRANSITION	0.000678001	0.0255225
	HALLMARK_UV_RESPONSE_DN	0.0010209	0.0255225
	HALLMARK_ANDROGEN_RESPONSE	0.00196719	0.0327865
Immunologic_signatures	GSE32255_UNSTIM_VS_4H_LPS_STIM_DC_UP	8.78473e-06	0.0115187
	GSE17721_LPS_VS_CPG_1H_BMDC_DN	1.13992e-05	0.0115187
	GSE9037_CTRL_VS_LPS_4H_STIM_BMDM_UP	1.18214e-05	0.0115187
	GSE12392_WT_VS_IFNB_KO_CD8A_NEG_SPLEEN_DC_DN	1.18214e-05	0.0115187
	GSE34515_CD16_POS_MONOCYTE_VS_DC_UP	1.18214e-05	0.0115187
	GSE25147_UNSTIM_VS_HELIOBACTER_PYLORI_LPS_STIM_MKN45_CELL_DN	5.01962e-05	0.0407593
	GSE17974_0H_VS_6H_IN_VITRO_ACT_CD4_TCELL_UP	6.17383e-05	0.0429699
	GSE4984_LPS_VS_VEHICLE_CTRL_TREATED_DC_DN	9.13539e-05	0.043077
	GSE26495_NAIVE_VS_PD1LOW_CD8_TCELL_DN	9.42689e-05	0.043077
	GSE36392_EOSINOPHIL_VS_MAC_IL25_TREATED_LUNG_UP	9.72593e-05	0.043077
	GSE17186_CD21LOW_VS_CD21HIGH_TRANSITIONAL_BCELL_CORD_BLOOD_UP	9.72593e-05	0.043077
Cancer_modules	MODULE_11	3.06733e-05	0.0132202
	MODULE_94	0.00016329	0.035189
GO molecular functions	GO_ION_TRANSMEMBRANE_TRANSPORTER_ACTIVITY	1.44342e-09	2.37443e-06
	GO_TRANSMEMBRANE_TRANSPORTER_ACTIVITY	7.18818e-09	5.49517e-06
	GO_TRANSPORTER_ACTIVITY	1.00216e-08	5.49517e-06
	GO_CALCIUM_ION_BINDING	1.80632e-07	7.4285e-05
	GO_GATED_CHANNEL_ACTIVITY	2.80955e-07	8.95836e-05
	GO_POSTSYNAPTIC_NEUROTRANSMITTER_RECEPTOR_ACTIVITY	3.26749e-07	8.95836e-05
	GO_TRANSMITTER_GATED_CHANNEL_ACTIVITY	8.56865e-07	0.000191519
	GO_PASSIVE_TRANSMEMBRANE_TRANSPORTER_ACTIVITY	9.31398e-07	0.000191519
	GO_TRANSMEMBRANE_RECEPTOR_PROTEIN_PHOSPHATASE_ACTIVITY	1.67731e-06	0.000306575
	GO_IONOTROPIC_GLUTAMATE_RECEPTOR_ACTIVITY	2.70919e-06	0.000417448
	GO_EXTRACELLULAR_LIGAND_GATED_ION_CHANNEL_ACTIVITY	2.92346e-06	0.000417448
	GO_NEUROTRANSMITTER_RECEPTOR_ACTIVITY	3.04522e-06	0.000417448
	GO_LIGAND_GATED_ION_CHANNEL_ACTIVITY	8.64538e-06	0.00109397
	GO_GLUTAMATE_RECEPTOR_ACTIVITY	1.18693e-05	0.00139465
	GO_DRUG_BINDING	1.31764e-05	0.00144501
	GO_MOLECULAR_TRANSDUCER_ACTIVITY	1.99119e-05	0.00204719
	GO_MOLECULAR_FUNCTION_REGULATOR	2.49319e-05	0.00241253
	GO_ENZYME_REGULATOR_ACTIVITY	3.05428e-05	0.0026475
	GO_GTPASE_REGULATOR_ACTIVITY	3.05791e-05	0.0026475
	GO_CATION_TRANSMEMBRANE_TRANSPORTER_ACTIVITY	3.65093e-05	0.00300289
	GO_CATION_CHANNEL_ACTIVITY	5.06505e-05	0.00396762
	GO_ADENYL_NUCLEOTIDE_BINDING	6.46806e-05	0.00483634
	GO_ATPASE_ACTIVITY_COUPLED_TO_MOVEMENT_OF_SUBSTANCES	6.81705e-05	0.00487567
	GO_NUCLEOSIDE_TRIPHOSPHATASE_REGULATOR_ACTIVITY	8.08675e-05	0.00554279
	GO_ENZYME_ACTIVATOR_ACTIVITY	9.17586e-05	0.00603771
	GO_TRANSMEMBRANE_SIGNALING_RECEPTOR_ACTIVITY	0.000132695	0.00839551
	GO_GABA_RECEPTOR_ACTIVITY	0.000205356	0.0125115
	GO_PHOSPHOLIPID_TRANSLOCATING_ATPASE_ACTIVITY	0.000235246	0.0138207
	GO_ROUNDABOUT_BINDING	0.0002728	0.0154743
	GO_PROTEIN_KINASE_ACTIVITY	0.000307773	0.0168762
	GO_RIBONUCLEOTIDE_BINDING	0.00040378	0.0214264
	GO_CALMODULIN_DEPENDENT_PROTEIN_KINASE_ACTIVITY	0.000426817	0.021941
	GO_FAD_BINDING	0.000524884	0.0249968
	GO_CYTOSKELETAL_PROTEIN_BINDING	0.000531354	0.0249968
	GO_PROTEIN_SERINE_THREONINE_KINASE_ACTIVITY	0.000531847	0.0249968
	GO_UBIQUITIN_CONJUGATING_ENZYME_BINDING	0.000578879	0.0264515
	GO_ATPASE_ACTIVITY_COUPLED	0.000634187	0.0281956
	GO_KINASE_ACTIVITY	0.000730612	0.0316278
	GO_CALCIUM_ION_TRANSMEMBRANE_TRANSPORTER_ACTIVITY	0.000871549	0.0367615
	GO_NEUROTROPHIN_BINDING	0.000968537	0.0392278
	GO_UBIQUITIN_LIKE_PROTEIN_CONJUGATING_ENZYME_BINDING	0.000977713	0.0392278
	GO_TRANSFERASE_ACTIVITY_TRANSFERRING_PHOSPHORUS_CONTAINING_GROUPS	0.00110913	0.0434411
	GO_ALPHA_CATENIN_BINDING	0.00120648	0.0461549
Cancer_gene_neighborhoods	MORF_IL16	4.22983e-05	0.0130585
	MORF_PTPRB	6.30851e-05	0.0130585
	MORF_PAX7	9.17461e-05	0.0130585
	MORF_NOS2A	0.000154347	0.0164766
	MORF_TNFRSF6	0.000259428	0.0193665
	MORF_ERCC4	0.000314182	0.0193665
	MORF_DMPK	0.00035477	0.0193665
	MORF_SUPT3H	0.000362838	0.0193665
	MORF_BCL2L11	0.000462227	0.0219301
	MORF_BRCA1	0.000526259	0.0224712
	MORF_FSHR	0.000713555	0.0276989
	MORF_MLLT10	0.00113223	0.0402885
Oncogenic_signatures	WNT_UP.V1_DN	0.000313813	0.0251373
	IL15_UP.V1_DN	0.000411723	0.0251373
	RPS14_DN.V1_UP	0.000517435	0.0251373
	IL2_UP.V1_DN	0.000532007	0.0251373
microRNA_targets	GTGCAAA_MIR507	4.2302e-07	9.34873e-05
	AAGCACA_MIR218	1.59813e-06	0.000100395
	TGCCTTA_MIR124A	1.65169e-06	0.000100395
	TTGCACT_MIR130A_MIR301_MIR130B	1.8171e-06	0.000100395
	CACCAGC_MIR138	3.33773e-06	0.000147528
	CTTTGCA_MIR527	4.75259e-06	0.000175054
	GTGCCTT_MIR506	7.98963e-06	0.000250482
	AGGGCAG_MIR18A	9.06724e-06	0.000250482
	ATACTGT_MIR144	1.13992e-05	0.000279914
	ACCAAAG_MIR9	1.52648e-05	0.000337352
	TTTGCAC_MIR19A_MIR19B	2.04098e-05	0.000410051
	AAGCAAT_MIR137	2.67081e-05	0.000491875
	CAGCTTT_MIR320	6.66508e-05	0.00105588
	AATGGAG_MIR136	6.68881e-05	0.00105588
	AAGCCAT_MIR135A_MIR135B	7.38446e-05	0.00108798
	TTTGTAG_MIR520D	8.08675e-05	0.00111698
	CTTGTAT_MIR381	0.000106697	0.00138706
	AGGTGCA_MIR500	0.00015891	0.00194166
	CAGCAGG_MIR370	0.00016693	0.00194166
	AAAGGGA_MIR204_MIR211	0.000201118	0.00216113
	GTCAACC_MIR3805P	0.000205356	0.00216113
	TGCACTG_MIR148A_MIR152_MIR148B	0.000232785	0.00233843
	CACTTTG_MIR520G_MIR520H	0.000290192	0.00278837
	CTACTGT_MIR199A	0.000411723	0.00379128
	GCAAAAA_MIR129	0.000462227	0.00408609
	ACTGTAG_MIR139	0.00050109	0.00414934
	AGCACTT_MIR93_MIR302A_MIR302B_MIR302C_MIR302D_MIR372_MIR373_MIR520E_MIR520A_MIR526B_MIR520B_MIR520C_MIR520D	0.000506933	0.00414934
	ACTGTGA_MIR27A_MIR27B	0.000989025	0.00780623
	TCTATGA_MIR376A_MIR376B	0.00107978	0.00798538
	TGTTTAC_MIR30A5P_MIR30C_MIR30D_MIR30B_MIR30E5P	0.00108399	0.00798538
	CCCAGAG_MIR326	0.00137556	0.00980639
	TCTGATA_MIR361	0.00144816	0.0100013
	ATGTACA_MIR493	0.00149548	0.0100152
	GGCAGTG_MIR3243P	0.0016939	0.0108536
	GAGCTGG_MIR337	0.0017189	0.0108536
	CCTGCTG_MIR214	0.00180922	0.0111066
	TTGCCAA_MIR182	0.00187871	0.0112215
	GTCTTCC_MIR7	0.00206756	0.0120245
	GTGCCAT_MIR183	0.00223177	0.0126467
	GTACTGT_MIR101	0.00244603	0.0135143
	ATACCTC_MIR202	0.0025884	0.0139521
	TGCAAAC_MIR452	0.00269071	0.0141583
	CAGTATT_MIR200B_MIR200C_MIR429	0.00338393	0.0173918
	GTACAGG_MIR486	0.00358106	0.0179867
	TATTATA_MIR374	0.00413756	0.02032
	GGTGAAG_MIR412	0.00432241	0.0204246
	ACTGAAA_MIR30A3P_MIR30E3P	0.00443552	0.0204246
	GCACTTT_MIR175P_MIR20A_MIR106A_MIR106B_MIR20B_MIR519D	0.00452226	0.0204246
	AAAGACA_MIR511	0.00452854	0.0204246
	AAGTCCA_MIR422B_MIR422A	0.00631074	0.0278935
	GACAATC_MIR219	0.0068697	0.0295531
	TTTTGAG_MIR373	0.00707114	0.0295531
	AATGTGA_MIR23A_MIR23B	0.00708739	0.0295531
	TGCTTTG_MIR330	0.00817226	0.0334457
	CACTGTG_MIR128A_MIR128B	0.00925875	0.0360098
	TGTATGA_MIR4853P	0.0092876	0.0360098
	CAGCACT_MIR5123P	0.0092876	0.0360098
	TAATGTG_MIR323	0.0107928	0.0411243
	ATGTTTC_MIR494	0.0112501	0.04214
	CAATGCA_MIR33	0.0131741	0.0485247
Transcription Factor_targets	AACTTT_UNKNOWN	1.4628e-12	8.92307e-10
	HFH4_01	1.28364e-08	3.9151e-06
	TGGAAA_NFAT_Q4_01	9.38514e-08	1.90831e-05
	CTTTGA_LEF1_Q2	1.89849e-07	2.8952e-05
	YNGTTNNNATT_UNKNOWN	8.16166e-07	9.95722e-05
	STAT5A_01	1.29874e-06	0.000119815
	CTTTAAR_UNKNOWN	1.37493e-06	0.000119815
	TTCYNRGAA_STAT5B_01	2.2557e-06	0.000171997
	TGACAGNY_MEIS1_01	2.85653e-06	0.00019361
	YKACATTT_UNKNOWN	3.45649e-06	0.000210846
	TGATTTRY_GFI1_01	4.14486e-06	0.000229851
	TATAAA_TATA_01	5.97206e-06	0.00030358
	STAT5B_01	9.17273e-06	0.000430413
	FOXD3_01	1.27053e-05	0.000544038
	AML_Q6	1.36313e-05	0.000544038
	TGACCTY_ERR1_Q2	1.46982e-05	0.000544038
	HFH8_01	1.51617e-05	0.000544038
	STAT5A_04	1.86254e-05	0.000618436
	OCT1_02	1.92628e-05	0.000618436
	HP1SITEFACTOR_Q6	3.75431e-05	0.00114507
	POU1F1_Q6	4.10649e-05	0.00119284
	MEIS1AHOXA9_01	4.56844e-05	0.0012667
	S8_01	5.48588e-05	0.00145495
	AP3_Q6	5.80349e-05	0.00145618
	MYOD_Q6	5.96795e-05	0.00145618
	FOXJ2_01	6.38575e-05	0.00147545
	CDPCR1_01	6.53068e-05	0.00147545
	CTGCAGY_UNKNOWN	6.90116e-05	0.00150347
	RYTTCCTG_ETS2_B	9.21038e-05	0.00193736
	YTATTTTNR_MEF2_02	0.000105719	0.00214411
	STAT5A_02	0.000111026	0.00214411
	CRX_Q4	0.000112478	0.00214411
	RTAAACA_FREAC2_01	0.000144144	0.00262312
	TGCTGAY_UNKNOWN	0.000146207	0.00262312
	TGTTTGY_HNF3_Q6	0.000171959	0.00299701
	AAAYRNCTG_UNKNOWN	0.000180419	0.00305709
	TTANTCA_UNKNOWN	0.000189267	0.00312034
	YCATTAA_UNKNOWN	0.000229454	0.00368335
	TGACATY_UNKNOWN	0.000248025	0.00387936
	CDPCR3HD_01	0.000275818	0.00410925
	HNF6_Q6	0.000282932	0.00410925
	ATF1_Q6	0.000282932	0.00410925
	BRN2_01	0.000305163	0.00432905
	GGATTA_PITX2_Q2	0.000340035	0.00471411
	E47_01	0.000428196	0.00580443
	TAATTA_CHX10_01	0.000450515	0.00597422
	WHN_B	0.000491768	0.00616722
	AAAYWAACM_HFH4_01	0.000491768	0.00616722
	PXR_Q2	0.000503058	0.00616722
	CAGCTG_AP4_Q5	0.00050551	0.00616722
	PAX2_02	0.000550303	0.00658206
	HFH3_01	0.000609718	0.00715246
	CEBP_Q2_01	0.000683972	0.00787213
	HAND1E47_01	0.000825168	0.00932134
	FOX_Q2	0.000964656	0.0106989
	YATTNATC_UNKNOWN	0.00101574	0.0110643
	GGCNRNWCTTYS_UNKNOWN	0.00107978	0.0115555
	CAGGTA_AREB6_01	0.00114718	0.0120651
	IK3_01	0.00142883	0.0147726
	PIT1_Q6	0.00162784	0.0165497
	NKX61_01	0.00166296	0.0165571
	CEBP_Q2	0.00169865	0.0165571
	TGCCAAR_NF1_Q6	0.00171	0.0165571
	SMAD3_Q6	0.00184726	0.0173358
	OCT1_04	0.00184726	0.0173358
	PTF1BETA_Q6	0.00192516	0.0177931
	LMO2COM_02	0.00204664	0.0184627
	FOXO1_01	0.0020884	0.0184627
	GATA1_03	0.0020884	0.0184627
	MEIS1_01	0.0021308	0.0185684
	HFH1_01	0.00217384	0.0186766
	E2A_Q2	0.00221753	0.0187874
	FOXM1_01	0.00230691	0.0192769
	LFA1_Q6	0.0023526	0.0193931
	YAATNRNNNYNATT_UNKNOWN	0.00243212	0.0195026
	CREB_Q3	0.00244603	0.0195026
	IRF7_01	0.00249378	0.0195026
	CEBPA_01	0.00249378	0.0195026
	STAT_01	0.00254222	0.0196298
	HLF_01	0.00259137	0.0197592
	CREBP1_Q2	0.00264123	0.0198907
	PITX2_Q2	0.00269181	0.0199607
	AP2REP_01	0.00271596	0.0199607
	PAX_Q6	0.00279513	0.020298
	GTTGNYNNRGNAAC_UNKNOWN	0.0028732	0.0206194
	ZIC1_01	0.00295566	0.0207837
	E12_Q6	0.00301067	0.0207837
	GFI1_01	0.00301067	0.0207837
	ERR1_Q2	0.00306645	0.0207837
	TCF1P_Q6	0.00306645	0.0207837
	EGR1_01	0.0032384	0.021708
	ATF_B	0.0035003	0.0229942
	COREBINDINGFACTOR_Q6	0.00354086	0.0229942
	NKX22_01	0.00357886	0.0229942
	EVI1_03	0.00358106	0.0229942
	AGCYRWTTC_UNKNOWN	0.00391362	0.0247205
	TATA_C	0.00393097	0.0247205
	RFX1_02	0.00406782	0.0253201
	CACGTG_MYC_Q2	0.00418653	0.0257958
	GTGGGTGK_UNKNOWN	0.00488444	0.0297951
	PAX4_04	0.00644958	0.0389529
	MEIS1BHOXA9_01	0.00721085	0.0431237
	SYATTGTG_UNKNOWN	0.00801002	0.047438
	LHX3_01	0.00815086	0.047808
	CYTAGCAAY_UNKNOWN	0.00830089	0.0482242
Reactome	REACTOME_NEURONAL_SYSTEM	5.622e-09	8.42737e-06
	REACTOME_TRANSPORT_OF_SMALL_MOLECULES	6.86726e-08	5.14701e-05
	REACTOME_ION_CHANNEL_TRANSPORT	6.04652e-07	0.000302125
	REACTOME_NEUROTRANSMITTER_RECEPTORS_AND_POSTSYNAPTIC_SIGNAL_TRANSMISSION	1.49329e-06	0.000547169
	REACTOME_TRANSMISSION_ACROSS_CHEMICAL_SYNAPSES	1.82511e-06	0.000547169
	REACTOME_SIGNALING_BY_ERBB4	1.39988e-05	0.00349737
	REACTOME_PROTEIN_PROTEIN_INTERACTIONS_AT_SYNAPSES	9.97987e-05	0.0213712
	REACTOME_NETRIN_1_SIGNALING	0.000141712	0.0265533
	REACTOME_SIGNALING_BY_RECEPTOR_TYROSINE_KINASES	0.000203195	0.0338433
	REACTOME_STIMULI_SENSING_CHANNELS	0.000252539	0.0378556
Canonical_Pathways	NABA_ECM_GLYCOPROTEINS	8.30463e-05	0.0260884
