# Supplementary material for: A trans-ethnic two-stage polygenetic scoring analysis detects genetic correlation between osteoporosis and schizophrenia
Source: Clin Transl Med. 2020 Feb 27;9:21. doi: 10.1186/s40169-020-00272-y (PMC7046891; doi:10.1186/s40169-020-00272-y)
Supplement: Supplementary file 7 — Additional file 7: Table S7. FUMA gene set enrichment analysis results for the association between Ulna & Radius area and SCZ. [file 40169_2020_272_MOESM7_ESM.xlsx]

## Sheet: Sheet1
Table S7. FUMA gene set enrichment analysis results for the association between Ulna & Radius area and SCZ
Category	GeneSet	P-value	adjusted P
GO biological processes	GO_CENTRAL_NERVOUS_SYSTEM_PROJECTION_NEURON_AXONOGENESIS	8.4e-07	0.00456515
	GO_SYNAPTIC_SIGNALING	1.24e-06	0.00456515
	GO_CENTRAL_NERVOUS_SYSTEM_NEURON_AXONOGENESIS	3.4e-06	0.00832519
	GO_GLUTAMATE_RECEPTOR_SIGNALING_PATHWAY	1.02e-05	0.0187533
	GO_CARDIAC_SEPTUM_DEVELOPMENT	1.72e-05	0.023873
	GO_CELL_CELL_SIGNALING	2.24e-05	0.023873
	GO_NEGATIVE_REGULATION_OF_SMALL_GTPASE_MEDIATED_SIGNAL_TRANSDUCTION	2.27e-05	0.023873
	GO_SMALL_GTPASE_MEDIATED_SIGNAL_TRANSDUCTION	3.81e-05	0.0328789
	GO_REGULATION_OF_TRANS_SYNAPTIC_SIGNALING	4.27e-05	0.0328789
	GO_NEGATIVE_REGULATION_OF_SIGNALING	4.69e-05	0.0328789
	GO_REGULATION_OF_NEUROTRANSMITTER_RECEPTOR_ACTIVITY	5.2e-05	0.0328789
	GO_REGULATION_OF_SMALL_GTPASE_MEDIATED_SIGNAL_TRANSDUCTION	5.75e-05	0.0328789
	GO_VENTRICULAR_SEPTUM_DEVELOPMENT	5.82e-05	0.0328789
	GO_REGULATION_OF_RAS_PROTEIN_SIGNAL_TRANSDUCTION	6.66e-05	0.0349815
	GO_RESPONSE_TO_CORTISOL	8.46e-05	0.0414495
	GO_CENTRAL_NERVOUS_SYSTEM_NEURON_DEVELOPMENT	9.28e-05	0.0426142
	GO_ION_TRANSPORT	0.000101351	0.0438193
	GO_NEGATIVE_REGULATION_OF_CHEMOKINE_MEDIATED_SIGNALING_PATHWAY	0.000126643	0.0471804
	GO_SCF_COMPLEX_ASSEMBLY	0.000126643	0.0471804
	GO_CARDIAC_CHAMBER_DEVELOPMENT	0.000133436	0.0471804
	GO_CENTRAL_NERVOUS_SYSTEM_DEVELOPMENT	0.000134801	0.0471804
	GO_LOCOMOTION	0.000141502	0.0472746
GWAScatalog	Familial squamous cell lung carcinoma	1.19e-07	0.000215878
	Pulse pressure	8.96e-07	0.000813225
	Alzheimer's disease (late onset)	8.75e-06	0.0043563
	Waist circumference	9.6e-06	0.0043563
	Obesity-related traits	1.41e-05	0.00511204
	Systolic blood pressure	2.19e-05	0.00661224
	Chronotype	3.91e-05	0.0101457
	Venous thromboembolism adjusted for sickle cell variant rs77121243-T	4.91e-05	0.011133
	Cardiac structure and function	0.000126643	0.0246665
	Smooth-surface caries	0.000136972	0.0246665
	Periodontitis (Mean PAL)	0.000149494	0.0246665
	Body mass index	0.00018056	0.0267308
	Post bronchodilator FEV1 in COPD	0.00019146	0.0267308
	Weight	0.000220939	0.0270169
	Body mass index x age interaction	0.00022328	0.0270169
	Age-related nuclear cataracts	0.000377029	0.0410279
	Alzheimer's disease (cognitive decline)	0.000384284	0.0410279
	Post bronchodilator FEV1/FVC ratio in COPD	0.000459751	0.0463583
	Late-onset Alzheimer's disease	0.000514981	0.0491942
Chemical_and_Genetic_pertubation	MEISSNER_BRAIN_HCP_WITH_H3K4ME3_AND_H3K27ME3	4.56e-07	0.000969642
	MIKKELSEN_NPC_HCP_WITH_H3K27ME3	7.74e-07	0.000969642
	BENPORATH_ES_WITH_H3K27ME3	8.81e-07	0.000969642
	BENPORATH_EED_TARGETS	2.61e-06	0.00215197
	MIKKELSEN_MCV6_HCP_WITH_H3K27ME3	4.86e-06	0.00321273
	DACOSTA_UV_RESPONSE_VIA_ERCC3_DN	8.13e-06	0.00352398
	GRYDER_PAX3FOXO1_ENHANCERS_IN_TADS	8.31e-06	0.00352398
	MIKKELSEN_MEF_HCP_WITH_H3K27ME3	8.54e-06	0.00352398
	RICKMAN_HEAD_AND_NECK_CANCER_F	2.12e-05	0.0070942
	BENPORATH_PRC2_TARGETS	2.15e-05	0.0070942
	HOELZEL_NF1_TARGETS_DN	2.43e-05	0.00729624
	GENTILE_UV_LOW_DOSE_DN	3.86e-05	0.0106298
	CHICAS_RB1_TARGETS_CONFLUENT	4.25e-05	0.0107974
	HOSHIDA_LIVER_CANCER_SURVIVAL_UP	6.49e-05	0.0152957
	MIYAGAWA_TARGETS_OF_EWSR1_ETS_FUSIONS_UP	0.000126723	0.027896
	VALK_AML_CLUSTER_3	0.000136972	0.0282675
	ACEVEDO_METHYLATED_IN_LIVER_CANCER_DN	0.000185778	0.0360846
	BENPORATH_SUZ12_TARGETS	0.000224232	0.0397045
	KANG_IMMORTALIZED_BY_TERT_DN	0.000228463	0.0397045
GO cellular components	GO_POSTSYNAPTIC_MEMBRANE	2e-10	2e-07
	GO_SYNAPTIC_MEMBRANE	4.3e-10	2.15e-07
	GO_PLASMA_MEMBRANE_REGION	1.56e-09	5.21e-07
	GO_NEURON_PART	3.88e-09	9.7e-07
	GO_SYNAPSE	8.31e-09	1.66e-06
	GO_POSTSYNAPSE	2.94e-08	4.9e-06
	GO_SYNAPSE_PART	9.41e-08	1.35e-05
	GO_NEURON_PROJECTION	1.23e-06	0.000154137
	GO_CELL_PROJECTION_PART	4.45e-06	0.000494544
	GO_NEURON_TO_NEURON_SYNAPSE	7.9e-06	0.000790846
	GO_GLUTAMATERGIC_SYNAPSE	9.34e-06	0.000850195
	GO_CELL_JUNCTION	2.16e-05	0.00180364
	GO_INTRINSIC_COMPONENT_OF_PLASMA_MEMBRANE	3.43e-05	0.00263896
	GO_PLASMA_MEMBRANE_PROTEIN_COMPLEX	4.74e-05	0.00338895
	GO_GABA_ERGIC_SYNAPSE	6.49e-05	0.00425452
	GO_CELL_PROJECTION_MEMBRANE	6.8e-05	0.00425452
	GO_PRESYNAPTIC_MEMBRANE	0.000115625	0.00680827
	GO_APICAL_PART_OF_CELL	0.00013097	0.00723023
	GO_INTRINSIC_COMPONENT_OF_SYNAPTIC_MEMBRANE	0.000137237	0.00723023
	GO_RECEPTOR_COMPLEX	0.000176772	0.00884744
	GO_APICAL_PLASMA_MEMBRANE	0.000329886	0.0157246
	GO_AXON	0.00039584	0.0180107
	GO_INTRINSIC_COMPONENT_OF_POSTSYNAPTIC_MEMBRANE	0.000468909	0.0204077
	GO_INTRINSIC_COMPONENT_OF_POSTSYNAPTIC_DENSITY_MEMBRANE	0.000544117	0.0226942
	GO_ACTIN_FILAMENT_BUNDLE	0.000978584	0.0391825
Immunologic_signatures	GSE22886_CD4_TCELL_VS_BCELL_NAIVE_DN	1.23e-07	0.000597725
	GSE22886_CD8_TCELL_VS_BCELL_NAIVE_DN	2.69e-05	0.0347085
	GSE23502_BM_VS_COLON_TUMOR_HDC_KO_MYELOID_DERIVED_SUPPRESSOR_CELL_UP	2.77e-05	0.0347085
	GSE2585_AIRE_KO_VS_WT_CD80_HIGH_MTEC_UP	2.85e-05	0.0347085
Cancer_modules	MODULE_12	9.21e-05	0.039685
GO molecular functions	GO_GATED_CHANNEL_ACTIVITY	6.55e-05	0.046384
	GO_RHO_GUANYL_NUCLEOTIDE_EXCHANGE_FACTOR_ACTIVITY	8.4e-05	0.046384
	GO_ROUNDABOUT_BINDING	8.46e-05	0.046384
Oncogenic_signatures	NRL_DN.V1_UP	0.000765356	0.0445403
	CRX_NRL_DN.V1_UP	0.000786108	0.0445403
	BMI1_DN_MEL18_DN.V1_UP	0.00089587	0.0445403
	BMI1_DN.V1_UP	0.000942652	0.0445403
KEGG	KEGG_NEUROACTIVE_LIGAND_RECEPTOR_INTERACTION	0.000149213	0.0277536
microRNA_targets	CTTTGTA_MIR524	4.41e-05	0.00737021
	GCACTTT_MIR175P_MIR20A_MIR106A_MIR106B_MIR20B_MIR519D	6.67e-05	0.00737021
	TTGCACT_MIR130A_MIR301_MIR130B	0.000196602	0.014483
	TGAATGT_MIR181A_MIR181B_MIR181C_MIR181D	0.000586253	0.0311879
	TCCCCAC_MIR491	0.00070561	0.0311879
	TGTATGA_MIR4853P	0.00114705	0.0362141
	CAGCACT_MIR5123P	0.00114705	0.0362141
	TGCACTT_MIR519C_MIR519B_MIR519A	0.00207451	0.0484246
	GTGCAAT_MIR25_MIR32_MIR92_MIR363_MIR367	0.00214616	0.0484246
	GCAAAAA_MIR129	0.00219116	0.0484246
Transcription Factor_targets	AACTTT_UNKNOWN	3e-06	0.00182929
	CTTTAAR_UNKNOWN	6.71e-06	0.00204691
	TTANTCA_UNKNOWN	2.58e-05	0.00523942
	PBX1_01	0.00011902	0.015784
	CDX2_Q5	0.000129377	0.015784
	TATA_C	0.000188758	0.0191904
	YTATTTTNR_MEF2_02	0.000242271	0.0211122
	TGGAAA_NFAT_Q4_01	0.000485061	0.0369859
	IRF_Q6	0.000794383	0.0445657
	HFH1_01	0.000869486	0.0445657
	TGACAGNY_MEIS1_01	0.000885175	0.0445657
	E47_01	0.000949761	0.0445657
	TFIIA_Q6	0.000949761	0.0445657
	PAX2_02	0.00114565	0.0473698
	GATA_C	0.00116483	0.0473698
	WGTTNNNNNAAA_UNKNOWN	0.00126759	0.0483267
	GR_Q6_01	0.00139189	0.0499444
Reactome	REACTOME_NETRIN_1_SIGNALING	1.44e-05	0.0216603
